# Supplementary material for: Integrating epigenomic data and 3D genomic structure with a new measure of chromatin assortativity
Source: Genome Biol. 2016 Jul 8;17:152. doi: 10.1186/s13059-016-1003-3 (PMC4939006; doi:10.1186/s13059-016-1003-3)
Supplement: Additional file 2: — An .xls file containing all features used and references to the datasets [38]. (XLS 53 kb) [file 13059_2016_1003_MOESM2_ESM.xls]

## Sheet: Sheet1
Data	GEO ID	Type	Reference	Column1	Column2	Column3	Column4	Column5	Column6	Column7	Column8	Column9	Column10	Column11	Column12	Column13	Column14	Column15	Column16	Column17	Column18	Column19	Column20	Column21	Column22	Column23	Column24	Column25	Column26	Column27	Column28	Column29	Column30	Column31	Column32	Column33	Column34	Column35	Column36	Column37	Column38	Column39	Column40	Column41	Column42	Column43	Column44	Column45	Column46
H3K4me1	GSE11172	ChIP-Seq	Meissner A, Mikkelsen TS, Gu H, Wernig M et al. Genome-scale DNA methylation maps of pluripotent and differentiated cells. Nature 2008 Aug 7;454(7205):766-70
H3K4me2	GSE11172	ChIP-Seq	Meissner A, Mikkelsen TS, Gu H, Wernig M et al. Genome-scale DNA methylation maps of pluripotent and differentiated cells. Nature 2008 Aug 7;454(7205):766-70
C_MYC	GSE11431	ChIP-Seq	Chen X, Xu H, Yuan P, Fang F et al. Integration of external signaling pathways with the core transcriptional network in embryonic stem cells. Cell 2008 Jun 13;133(6):1106-17
CTCF	GSE11431	ChIP-Seq	Chen X, Xu H, Yuan P, Fang F et al. Integration of external signaling pathways with the core transcriptional network in embryonic stem cells. Cell 2008 Jun 13;133(6):1106-17
E2F1	GSE11431	ChIP-Seq	Chen X, Xu H, Yuan P, Fang F et al. Integration of external signaling pathways with the core transcriptional network in embryonic stem cells. Cell 2008 Jun 13;133(6):1106-17
P300	GSE11431	ChIP-Seq	Chen X, Xu H, Yuan P, Fang F et al. Integration of external signaling pathways with the core transcriptional network in embryonic stem cells. Cell 2008 Jun 13;133(6):1106-17
ESRRB	GSE11431	ChIP-Seq	Chen X, Xu H, Yuan P, Fang F et al. Integration of external signaling pathways with the core transcriptional network in embryonic stem cells. Cell 2008 Jun 13;133(6):1106-17
KLF4	GSE11431	ChIP-Seq	Chen X, Xu H, Yuan P, Fang F et al. Integration of external signaling pathways with the core transcriptional network in embryonic stem cells. Cell 2008 Jun 13;133(6):1106-17
N_MYC	GSE11431	ChIP-Seq	Chen X, Xu H, Yuan P, Fang F et al. Integration of external signaling pathways with the core transcriptional network in embryonic stem cells. Cell 2008 Jun 13;133(6):1106-17
NANOG	GSE11431	ChIP-Seq	Chen X, Xu H, Yuan P, Fang F et al. Integration of external signaling pathways with the core transcriptional network in embryonic stem cells. Cell 2008 Jun 13;133(6):1106-17
OCT4	GSE11431	ChIP-Seq	Chen X, Xu H, Yuan P, Fang F et al. Integration of external signaling pathways with the core transcriptional network in embryonic stem cells. Cell 2008 Jun 13;133(6):1106-17
SMAD1	GSE11431	ChIP-Seq	Chen X, Xu H, Yuan P, Fang F et al. Integration of external signaling pathways with the core transcriptional network in embryonic stem cells. Cell 2008 Jun 13;133(6):1106-17
SOX2	GSE11431	ChIP-Seq	Chen X, Xu H, Yuan P, Fang F et al. Integration of external signaling pathways with the core transcriptional network in embryonic stem cells. Cell 2008 Jun 13;133(6):1106-17
STAT3	GSE11431	ChIP-Seq	Chen X, Xu H, Yuan P, Fang F et al. Integration of external signaling pathways with the core transcriptional network in embryonic stem cells. Cell 2008 Jun 13;133(6):1106-17
SUZ12	GSE11431	ChIP-Seq	Chen X, Xu H, Yuan P, Fang F et al. Integration of external signaling pathways with the core transcriptional network in embryonic stem cells. Cell 2008 Jun 13;133(6):1106-17
TCFCP2L1	GSE11431	ChIP-Seq	Chen X, Xu H, Yuan P, Fang F et al. Integration of external signaling pathways with the core transcriptional network in embryonic stem cells. Cell 2008 Jun 13;133(6):1106-17
DNA control	GSE11724	DNA Input	Marson A, Levine SS, Cole MF, Frampton GM et al. Connecting microRNA genes to the core transcriptional regulatory circuitry of embryonic stem cells. Cell 2008 Aug 8;134(3):521-33.
H3K36me3	GSE11724	ChIP-Seq	Marson A, Levine SS, Cole MF, Frampton GM et al. Connecting microRNA genes to the core transcriptional regulatory circuitry of embryonic stem cells. Cell 2008 Aug 8;134(3):521-33.
H3K4me3	GSE11724	ChIP-Seq	Marson A, Levine SS, Cole MF, Frampton GM et al. Connecting microRNA genes to the core transcriptional regulatory circuitry of embryonic stem cells. Cell 2008 Aug 8;134(3):521-33.
H3K79me2	GSE11724	ChIP-Seq	Marson A, Levine SS, Cole MF, Frampton GM et al. Connecting microRNA genes to the core transcriptional regulatory circuitry of embryonic stem cells. Cell 2008 Aug 8;134(3):521-33.
NANOG	GSE11724	ChIP-Seq	Marson A, Levine SS, Cole MF, Frampton GM et al. Connecting microRNA genes to the core transcriptional regulatory circuitry of embryonic stem cells. Cell 2008 Aug 8;134(3):521-33.
OCT4	GSE11724	ChIP-Seq	Marson A, Levine SS, Cole MF, Frampton GM et al. Connecting microRNA genes to the core transcriptional regulatory circuitry of embryonic stem cells. Cell 2008 Aug 8;134(3):521-33.
SOX2	GSE11724	ChIP-Seq	Marson A, Levine SS, Cole MF, Frampton GM et al. Connecting microRNA genes to the core transcriptional regulatory circuitry of embryonic stem cells. Cell 2008 Aug 8;134(3):521-33.
SUZ12	GSE11724	ChIP-Seq	Marson A, Levine SS, Cole MF, Frampton GM et al. Connecting microRNA genes to the core transcriptional regulatory circuitry of embryonic stem cells. Cell 2008 Aug 8;134(3):521-33.
TCF3	GSE11724	ChIP-Seq	Marson A, Levine SS, Cole MF, Frampton GM et al. Connecting microRNA genes to the core transcriptional regulatory circuitry of embryonic stem cells. Cell 2008 Aug 8;134(3):521-33.
DNA control	GSE12241	DNA Input	Mikkelsen TS, Ku M, Jaffe DB, Issac B et al. Genome-wide maps of chromatin state in pluripotent and lineage-committed cells. Nature 2007 Aug 2;448(7153):553-60.
H3K27me3	GSE12241	ChIP-Seq	Mikkelsen TS, Ku M, Jaffe DB, Issac B et al. Genome-wide maps of chromatin state in pluripotent and lineage-committed cells. Nature 2007 Aug 2;448(7153):553-60.
H3K36me3	GSE12241	ChIP-Seq	Mikkelsen TS, Ku M, Jaffe DB, Issac B et al. Genome-wide maps of chromatin state in pluripotent and lineage-committed cells. Nature 2007 Aug 2;448(7153):553-60.
H3K4me3	GSE12241	ChIP-Seq	Mikkelsen TS, Ku M, Jaffe DB, Issac B et al. Genome-wide maps of chromatin state in pluripotent and lineage-committed cells. Nature 2007 Aug 2;448(7153):553-60.
H3K9me3	GSE12241	ChIP-Seq	Mikkelsen TS, Ku M, Jaffe DB, Issac B et al. Genome-wide maps of chromatin state in pluripotent and lineage-committed cells. Nature 2007 Aug 2;448(7153):553-60.
H4K20me3	GSE12241	ChIP-Seq	Mikkelsen TS, Ku M, Jaffe DB, Issac B et al. Genome-wide maps of chromatin state in pluripotent and lineage-committed cells. Nature 2007 Aug 2;448(7153):553-60.
RPOLII	GSE12241	ChIP-Seq	Mikkelsen TS, Ku M, Jaffe DB, Issac B et al. Genome-wide maps of chromatin state in pluripotent and lineage-committed cells. Nature 2007 Aug 2;448(7153):553-60.
BRG1	GSE14344	ChIP-Seq	Ho L, Jothi R, Ronan JL, Cui K et al. An embryonic stem cell chromatin remodeling complex, esBAF, is an essential component of the core pluripotency transcriptional network. Proc Natl Acad Sci U S A 2009 Mar 31;106(13):5187-91.
DNA control	GSE14344	IgG input	Ho L, Jothi R, Ronan JL, Cui K et al. An embryonic stem cell chromatin remodeling complex, esBAF, is an essential component of the core pluripotency transcriptional network. Proc Natl Acad Sci U S A 2009 Mar 31;106(13):5187-91.
DNA control	GSE18371	DNA Input	Bilodeau S, Kagey MH, Frampton GM, Rahl PB et al. SetDB1 contributes to repression of genes encoding developmental regulators and maintenance of ES cell state. Genes Dev 2009 Nov 1;23(21):2484-9.
H3K9me3	GSE18371	ChIP-Seq	Bilodeau S, Kagey MH, Frampton GM, Rahl PB et al. SetDB1 contributes to repression of genes encoding developmental regulators and maintenance of ES cell state. Genes Dev 2009 Nov 1;23(21):2484-9.
SETDB1	GSE18371	ChIP-Seq	Bilodeau S, Kagey MH, Frampton GM, Rahl PB et al. SetDB1 contributes to repression of genes encoding developmental regulators and maintenance of ES cell state. Genes Dev 2009 Nov 1;23(21):2484-9.
LSD1	GSE18515	ChIP-Seq	Nair VD, Ge Y, Balasubramaniyan N, Kim J et al. Involvement of histone demethylase LSD1 in short-time-scale gene expression changes during cell cycle progression in embryonic stem cells. Mol Cell Biol 2012 Dec;32(23):4861-76.
DNA control	GSE18515	DNA Input	Nair VD, Ge Y, Balasubramaniyan N, Kim J et al. Involvement of histone demethylase LSD1 in short-time-scale gene expression changes during cell cycle progression in embryonic stem cells. Mol Cell Biol 2012 Dec;32(23):4861-76.
DNA control	GSE22562	DNA Input	Kagey MH, Newman JJ, Bilodeau S, Zhan Y et al. Mediator and cohesin connect gene expression and chromatin architecture. Nature 2010 Sep 23;467(7314):430-5
MED12	GSE22562	ChIP-Seq	Kagey MH, Newman JJ, Bilodeau S, Zhan Y et al. Mediator and cohesin connect gene expression and chromatin architecture. Nature 2010 Sep 23;467(7314):430-5
MED1	GSE22562	ChIP-Seq	Kagey MH, Newman JJ, Bilodeau S, Zhan Y et al. Mediator and cohesin connect gene expression and chromatin architecture. Nature 2010 Sep 23;467(7314):430-5
NIPBL	GSE22562	ChIP-Seq	Kagey MH, Newman JJ, Bilodeau S, Zhan Y et al. Mediator and cohesin connect gene expression and chromatin architecture. Nature 2010 Sep 23;467(7314):430-5
SMC1	GSE22562	ChIP-Seq	Kagey MH, Newman JJ, Bilodeau S, Zhan Y et al. Mediator and cohesin connect gene expression and chromatin architecture. Nature 2010 Sep 23;467(7314):430-5
SMC3	GSE22562	ChIP-Seq	Kagey MH, Newman JJ, Bilodeau S, Zhan Y et al. Mediator and cohesin connect gene expression and chromatin architecture. Nature 2010 Sep 23;467(7314):430-5
CTCF	GSE24030	ChIP-Seq	Nitzsche A, Paszkowski-Rogacz M, Matarese F, Janssen-Megens EM et al. RAD21 cooperates with pluripotency transcription factors in the maintenance of embryonic stem cell identity. PLoS One 2011 May 12;6(5):e19470.
DNA control	GSE24030	IgG input	Nitzsche A, Paszkowski-Rogacz M, Matarese F, Janssen-Megens EM et al. RAD21 cooperates with pluripotency transcription factors in the maintenance of embryonic stem cell identity. PLoS One 2011 May 12;6(5):e19470.
RAD21	GSE24030	ChIP-Seq	Nitzsche A, Paszkowski-Rogacz M, Matarese F, Janssen-Megens EM et al. RAD21 cooperates with pluripotency transcription factors in the maintenance of embryonic stem cell identity. PLoS One 2011 May 12;6(5):e19470.
DNA control	GSE24843	IgG input	Williams K, Christensen J, Pedersen MT, Johansen JV et al. TET1 and hydroxymethylcytosine in transcription and DNA methylation fidelity. Nature 2011 May 19;473(7347):343-8
SIN3A	GSE24843	ChIP-Seq	Williams K, Christensen J, Pedersen MT, Johansen JV et al. TET1 and hydroxymethylcytosine in transcription and DNA methylation fidelity. Nature 2011 May 19;473(7347):343-8
TET1	GSE24843	ChIP-Seq	Williams K, Christensen J, Pedersen MT, Johansen JV et al. TET1 and hydroxymethylcytosine in transcription and DNA methylation fidelity. Nature 2011 May 19;473(7347):343-8
DNA control	GSE27841	DNA Input	Whyte WA, Bilodeau S, Orlando DA, Hoke HA et al. Enhancer decommissioning by LSD1 during embryonic stem cell differentiation. Nature 2012 Feb 1;482(7384):221-5.
HDAC1	GSE27841	ChIP-Seq	Whyte WA, Bilodeau S, Orlando DA, Hoke HA et al. Enhancer decommissioning by LSD1 during embryonic stem cell differentiation. Nature 2012 Feb 1;482(7384):221-5.
HDAC2	GSE27841	ChIP-Seq	Whyte WA, Bilodeau S, Orlando DA, Hoke HA et al. Enhancer decommissioning by LSD1 during embryonic stem cell differentiation. Nature 2012 Feb 1;482(7384):221-5.
LSD1	GSE27841	ChIP-Seq	Whyte WA, Bilodeau S, Orlando DA, Hoke HA et al. Enhancer decommissioning by LSD1 during embryonic stem cell differentiation. Nature 2012 Feb 1;482(7384):221-5.
MI2B	GSE27841	ChIP-Seq	Whyte WA, Bilodeau S, Orlando DA, Hoke HA et al. Enhancer decommissioning by LSD1 during embryonic stem cell differentiation. Nature 2012 Feb 1;482(7384):221-5.
REST	GSE27841	ChIP-Seq	Whyte WA, Bilodeau S, Orlando DA, Hoke HA et al. Enhancer decommissioning by LSD1 during embryonic stem cell differentiation. Nature 2012 Feb 1;482(7384):221-5.
CoREST	GSE27841	ChIP-Seq	Whyte WA, Bilodeau S, Orlando DA, Hoke HA et al. Enhancer decommissioning by LSD1 during embryonic stem cell differentiation. Nature 2012 Feb 1;482(7384):221-5.
CTCF	GSE28247	ChIP-Seq	Handoko L, Xu H, Li G, Ngan CY et al. CTCF-mediated functional chromatin interactome in pluripotent cells. Nat Genet 2011 Jun 19;43(7):630-8.
DNA control	GSE28247	DNA Input	Handoko L, Xu H, Li G, Ngan CY et al. CTCF-mediated functional chromatin interactome in pluripotent cells. Nat Genet 2011 Jun 19;43(7):630-8.
EP300	GSE28247	ChIP-Seq	Handoko L, Xu H, Li G, Ngan CY et al. CTCF-mediated functional chromatin interactome in pluripotent cells. Nat Genet 2011 Jun 19;43(7):630-8.
LaminB	GSE28247	ChIP-Seq	Handoko L, Xu H, Li G, Ngan CY et al. CTCF-mediated functional chromatin interactome in pluripotent cells. Nat Genet 2011 Jun 19;43(7):630-8.
RPOLII	GSE28247	ChIP-Seq	Handoko L, Xu H, Li G, Ngan CY et al. CTCF-mediated functional chromatin interactome in pluripotent cells. Nat Genet 2011 Jun 19;43(7):630-8.
5hmC	GSE28682	GLIB method	Pastor WA, Pape UJ, Huang Y, Henderson HR et al. Genome-wide mapping of 5-hydroxymethylcytosine in embryonic stem cells. Nature 2011 May 19;473(7347):394-7.
5mC	GSE28682	MeDIP-Seq	Pastor WA, Pape UJ, Huang Y, Henderson HR et al. Genome-wide mapping of 5-hydroxymethylcytosine in embryonic stem cells. Nature 2011 May 19;473(7347):394-7.
DNA control	GSE28682	negative GLIB	Pastor WA, Pape UJ, Huang Y, Henderson HR et al. Genome-wide mapping of 5-hydroxymethylcytosine in embryonic stem cells. Nature 2011 May 19;473(7347):394-7.
H3K27ac	GSE31039-ENCODE	ChIP-Seq	ENCODE Project Consortium. An integrated encyclopedia of DNA elements in the human genome. Nature 2012 Sep 6;489(7414):57-74.
H3K36me3	GSE31039-ENCODE	ChIP-Seq	ENCODE Project Consortium. An integrated encyclopedia of DNA elements in the human genome. Nature 2012 Sep 6;489(7414):57-74.
H3K4me1	GSE31039-ENCODE	ChIP-Seq	ENCODE Project Consortium. An integrated encyclopedia of DNA elements in the human genome. Nature 2012 Sep 6;489(7414):57-74.
H3K4me3	GSE31039-ENCODE	ChIP-Seq	ENCODE Project Consortium. An integrated encyclopedia of DNA elements in the human genome. Nature 2012 Sep 6;489(7414):57-74.
H3K9ac	GSE31039-ENCODE	ChIP-Seq	ENCODE Project Consortium. An integrated encyclopedia of DNA elements in the human genome. Nature 2012 Sep 6;489(7414):57-74.
DNA control	GSE32218-ENCODE	DNA Input	ENCODE Project Consortium. An integrated encyclopedia of DNA elements in the human genome. Nature 2012 Sep 6;489(7414):57-74.
H3K4me3	GSE32218-ENCODE	ChIP-Seq	ENCODE Project Consortium. An integrated encyclopedia of DNA elements in the human genome. Nature 2012 Sep 6;489(7414):57-74.
H3K9me3	GSE32218-ENCODE	ChIP-Seq	ENCODE Project Consortium. An integrated encyclopedia of DNA elements in the human genome. Nature 2012 Sep 6;489(7414):57-74.
DNA control	GSE34518	MockIP	Brookes E, de Santiago I, Hebenstreit D, Morris KJ et al. Polycomb associates genome-wide with a specific RNA polymerase II variant, and regulates metabolic genes in ESCs. Cell Stem Cell 2012 Feb 3;10(2):157-70.
H2Aub1	GSE34518	ChIP-Seq	Brookes E, de Santiago I, Hebenstreit D, Morris KJ et al. Polycomb associates genome-wide with a specific RNA polymerase II variant, and regulates metabolic genes in ESCs. Cell Stem Cell 2012 Feb 3;10(2):157-70.
H3K36me3	GSE34518	ChIP-Seq	Brookes E, de Santiago I, Hebenstreit D, Morris KJ et al. Polycomb associates genome-wide with a specific RNA polymerase II variant, and regulates metabolic genes in ESCs. Cell Stem Cell 2012 Feb 3;10(2):157-70.
RING1B	GSE34518	ChIP-Seq	Brookes E, de Santiago I, Hebenstreit D, Morris KJ et al. Polycomb associates genome-wide with a specific RNA polymerase II variant, and regulates metabolic genes in ESCs. Cell Stem Cell 2012 Feb 3;10(2):157-70.
RNAPII_8WG16	GSE34518	ChIP-Seq	Brookes E, de Santiago I, Hebenstreit D, Morris KJ et al. Polycomb associates genome-wide with a specific RNA polymerase II variant, and regulates metabolic genes in ESCs. Cell Stem Cell 2012 Feb 3;10(2):157-70.
RNAPII_S2P	GSE34518	ChIP-Seq	Brookes E, de Santiago I, Hebenstreit D, Morris KJ et al. Polycomb associates genome-wide with a specific RNA polymerase II variant, and regulates metabolic genes in ESCs. Cell Stem Cell 2012 Feb 3;10(2):157-70.
RNAPII_S5P	GSE34518	ChIP-Seq	Brookes E, de Santiago I, Hebenstreit D, Morris KJ et al. Polycomb associates genome-wide with a specific RNA polymerase II variant, and regulates metabolic genes in ESCs. Cell Stem Cell 2012 Feb 3;10(2):157-70.
RNAPII_S7P	GSE34518	ChIP-Seq	Brookes E, de Santiago I, Hebenstreit D, Morris KJ et al. Polycomb associates genome-wide with a specific RNA polymerase II variant, and regulates metabolic genes in ESCs. Cell Stem Cell 2012 Feb 3;10(2):157-70.
DNA control	GSE36030-ENCODE	DNA Input	ENCODE Project Consortium. An integrated encyclopedia of DNA elements in the human genome. Nature 2012 Sep 6;489(7414):57-74.
HCFC1	GSE36030-ENCODE	ChIP-Seq	ENCODE Project Consortium. An integrated encyclopedia of DNA elements in the human genome. Nature 2012 Sep 6;489(7414):57-74.
MAFK	GSE36030-ENCODE	ChIP-Seq	ENCODE Project Consortium. An integrated encyclopedia of DNA elements in the human genome. Nature 2012 Sep 6;489(7414):57-74.
ZC3H11A	GSE36030-ENCODE	ChIP-Seq	ENCODE Project Consortium. An integrated encyclopedia of DNA elements in the human genome. Nature 2012 Sep 6;489(7414):57-74.
ZNF384	GSE36030-ENCODE	ChIP-Seq	ENCODE Project Consortium. An integrated encyclopedia of DNA elements in the human genome. Nature 2012 Sep 6;489(7414):57-74.
DNA control	GSE36114	IgG input	Xiao S, Xie D, Cao X, Yu P et al. Comparative epigenomic annotation of regulatory DNA. Cell 2012 Jun 8;149(6):1381-92.
H2AZ	GSE36114	ChIP-Seq	Xiao S, Xie D, Cao X, Yu P et al. Comparative epigenomic annotation of regulatory DNA. Cell 2012 Jun 8;149(6):1381-92.
H3K27ac	GSE36114	ChIP-Seq	Xiao S, Xie D, Cao X, Yu P et al. Comparative epigenomic annotation of regulatory DNA. Cell 2012 Jun 8;149(6):1381-92.
H3K27me3	GSE36114	ChIP-Seq	Xiao S, Xie D, Cao X, Yu P et al. Comparative epigenomic annotation of regulatory DNA. Cell 2012 Jun 8;149(6):1381-92.
H3K36me3	GSE36114	ChIP-Seq	Xiao S, Xie D, Cao X, Yu P et al. Comparative epigenomic annotation of regulatory DNA. Cell 2012 Jun 8;149(6):1381-92.
H3K4me1	GSE36114	ChIP-Seq	Xiao S, Xie D, Cao X, Yu P et al. Comparative epigenomic annotation of regulatory DNA. Cell 2012 Jun 8;149(6):1381-92.
H3K4me2	GSE36114	ChIP-Seq	Xiao S, Xie D, Cao X, Yu P et al. Comparative epigenomic annotation of regulatory DNA. Cell 2012 Jun 8;149(6):1381-92.
H3K4me3	GSE36114	ChIP-Seq	Xiao S, Xie D, Cao X, Yu P et al. Comparative epigenomic annotation of regulatory DNA. Cell 2012 Jun 8;149(6):1381-92.
TAF1	GSE36114	ChIP-Seq	Xiao S, Xie D, Cao X, Yu P et al. Comparative epigenomic annotation of regulatory DNA. Cell 2012 Jun 8;149(6):1381-92.
DNAseI	GSE37074-ENCODE	DNAseI-Seq	ENCODE Project Consortium. An integrated encyclopedia of DNA elements in the human genome. Nature 2012 Sep 6;489(7414):57-74.
DNA control	GSE39154	IgG input	Vella P, Scelfo A, Jammula S, Chiacchiera F et al. Tet proteins connect the O-linked N-acetylglucosamine transferase Ogt to chromatin in embryonic stem cells. Mol Cell 2013 Feb 21;49(4):645-56
OGT	GSE39154	ChIP-Seq	Vella P, Scelfo A, Jammula S, Chiacchiera F et al. Tet proteins connect the O-linked N-acetylglucosamine transferase Ogt to chromatin in embryonic stem cells. Mol Cell 2013 Feb 21;49(4):645-56
DNA control	GSE39610	DNA Input	Baubec T, Ivánek R, Lienert F, Schübeler D. Methylation-dependent and -independent genomic targeting principles of the MBD protein family. Cell 2013 Apr 11;153(2):480-92.
MBD1a	GSE39610	ChIP-Seq	Baubec T, Ivánek R, Lienert F, Schübeler D. Methylation-dependent and -independent genomic targeting principles of the MBD protein family. Cell 2013 Apr 11;153(2):480-92.
MBD1b	GSE39610	ChIP-Seq	Baubec T, Ivánek R, Lienert F, Schübeler D. Methylation-dependent and -independent genomic targeting principles of the MBD protein family. Cell 2013 Apr 11;153(2):480-92.
MBD2a	GSE39610	ChIP-Seq	Baubec T, Ivánek R, Lienert F, Schübeler D. Methylation-dependent and -independent genomic targeting principles of the MBD protein family. Cell 2013 Apr 11;153(2):480-92.
MBD2T	GSE39610	ChIP-Seq	Baubec T, Ivánek R, Lienert F, Schübeler D. Methylation-dependent and -independent genomic targeting principles of the MBD protein family. Cell 2013 Apr 11;153(2):480-92.
MBD3a	GSE39610	ChIP-Seq	Baubec T, Ivánek R, Lienert F, Schübeler D. Methylation-dependent and -independent genomic targeting principles of the MBD protein family. Cell 2013 Apr 11;153(2):480-92.
MBD4	GSE39610	ChIP-Seq	Baubec T, Ivánek R, Lienert F, Schübeler D. Methylation-dependent and -independent genomic targeting principles of the MBD protein family. Cell 2013 Apr 11;153(2):480-92.
MeCP2	GSE39610	ChIP-Seq	Baubec T, Ivánek R, Lienert F, Schübeler D. Methylation-dependent and -independent genomic targeting principles of the MBD protein family. Cell 2013 Apr 11;153(2):480-92.
RNA	GSE39619-ENCODE	RNA-Seq	ENCODE Project Consortium. An integrated encyclopedia of DNA elements in the human genome. Nature 2012 Sep 6;489(7414):57-74.
5fC	GSE40148		Raiber EA, Beraldi D, Ficz G, Burgess HE et al. Genome-wide distribution of 5-formylcytosine in embryonic stem cells is associated with transcription and depends on thymine DNA glycosylase. Genome Biol 2012 Aug 17;13(8):R69.
DNA control	GSE40148	DNA Input	Raiber EA, Beraldi D, Ficz G, Burgess HE et al. Genome-wide distribution of 5-formylcytosine in embryonic stem cells is associated with transcription and depends on thymine DNA glycosylase. Genome Biol 2012 Aug 17;13(8):R69.
KDM2A	GSE40860	ChIP-Seq	Farcas AM, Blackledge NP, Sudbery I, Long HK et al. KDM2B links the Polycomb Repressive Complex 1 (PRC1) to recognition of CpG islands. Elife (Cambridge) 2012 Dec 18;1:e00205.
KDM2B	GSE40860	ChIP-Seq	Farcas AM, Blackledge NP, Sudbery I, Long HK et al. KDM2B links the Polycomb Repressive Complex 1 (PRC1) to recognition of CpG islands. Elife (Cambridge) 2012 Dec 18;1:e00205.
DNA control	GSE40860	DNA Input	Farcas AM, Blackledge NP, Sudbery I, Long HK et al. KDM2B links the Polycomb Repressive Complex 1 (PRC1) to recognition of CpG islands. Elife (Cambridge) 2012 Dec 18;1:e00205.
DNA control	GSE41589	IgG input	Ballaré C, Lange M, Lapinaite A, Martin GM et al. Phf19 links methylated Lys36 of histone H3 to regulation of Polycomb activity. Nat Struct Mol Biol 2012 Dec;19(12):1257-65
DNA control	GSE41589	IgG(Hi) input	Ballaré C, Lange M, Lapinaite A, Martin GM et al. Phf19 links methylated Lys36 of histone H3 to regulation of Polycomb activity. Nat Struct Mol Biol 2012 Dec;19(12):1257-65
H3K27me3	GSE41589	ChIP-Seq	Ballaré C, Lange M, Lapinaite A, Martin GM et al. Phf19 links methylated Lys36 of histone H3 to regulation of Polycomb activity. Nat Struct Mol Biol 2012 Dec;19(12):1257-65
H3K36me2	GSE41589	ChIP-Seq	Ballaré C, Lange M, Lapinaite A, Martin GM et al. Phf19 links methylated Lys36 of histone H3 to regulation of Polycomb activity. Nat Struct Mol Biol 2012 Dec;19(12):1257-65
H3K36me3	GSE41589	ChIP-Seq	Ballaré C, Lange M, Lapinaite A, Martin GM et al. Phf19 links methylated Lys36 of histone H3 to regulation of Polycomb activity. Nat Struct Mol Biol 2012 Dec;19(12):1257-65
PHF19	GSE41589	ChIP-Seq	Ballaré C, Lange M, Lapinaite A, Martin GM et al. Phf19 links methylated Lys36 of histone H3 to regulation of Polycomb activity. Nat Struct Mol Biol 2012 Dec;19(12):1257-65
SUZ12	GSE41589	ChIP-Seq	Ballaré C, Lange M, Lapinaite A, Martin GM et al. Phf19 links methylated Lys36 of histone H3 to regulation of Polycomb activity. Nat Struct Mol Biol 2012 Dec;19(12):1257-65
DNA control	GSE41609	DNA Input	Brien GL, Gambero G, O'Connell DJ, Jerman E et al. Polycomb PHF19 binds H3K36me3 and recruits PRC2 and demethylase NO66 to embryonic stem cell genes during differentiation. Nat Struct Mol Biol 2012 Dec;19(12):1273-81.
PHF19	GSE41609	ChIP-Seq	Brien GL, Gambero G, O'Connell DJ, Jerman E et al. Polycomb PHF19 binds H3K36me3 and recruits PRC2 and demethylase NO66 to embryonic stem cell genes during differentiation. Nat Struct Mol Biol 2012 Dec;19(12):1273-81.
KAP1	GSE41903	ChIP-Seq	Rowe HM, Kapopoulou A, Corsinotti A, Fasching L et al. TRIM28 repression of retrotransposon-based enhancers is necessary to preserve transcriptional dynamics in embryonic stem cells. Genome Res 2013 Mar;23(3):452-61.
DNA control	GSE41903	DNA Input	Rowe HM, Kapopoulou A, Corsinotti A, Fasching L et al. TRIM28 repression of retrotransposon-based enhancers is necessary to preserve transcriptional dynamics in embryonic stem cells. Genome Res 2013 Mar;23(3):452-61.
CBX7	GSE42466	ChIP-Seq	Morey L, Aloia L, Cozzuto L, Benitah SA et al. RYBP and Cbx7 define specific biological functions of polycomb complexes in mouse embryonic stem cells. Cell Rep 2013 Jan 31;3(1):60-9.
DNA control	GSE42466	IgG_old input	Morey L, Aloia L, Cozzuto L, Benitah SA et al. RYBP and Cbx7 define specific biological functions of polycomb complexes in mouse embryonic stem cells. Cell Rep 2013 Jan 31;3(1):60-9.
DNA control	GSE42466	IgG input	Morey L, Aloia L, Cozzuto L, Benitah SA et al. RYBP and Cbx7 define specific biological functions of polycomb complexes in mouse embryonic stem cells. Cell Rep 2013 Jan 31;3(1):60-9.
RING1B	GSE42466	ChIP-Seq	Morey L, Aloia L, Cozzuto L, Benitah SA et al. RYBP and Cbx7 define specific biological functions of polycomb complexes in mouse embryonic stem cells. Cell Rep 2013 Jan 31;3(1):60-9.
RYBP	GSE42466	ChIP-Seq	Morey L, Aloia L, Cozzuto L, Benitah SA et al. RYBP and Cbx7 define specific biological functions of polycomb complexes in mouse embryonic stem cells. Cell Rep 2013 Jan 31;3(1):60-9.
SUZ12	GSE42466	ChIP-Seq	Morey L, Aloia L, Cozzuto L, Benitah SA et al. RYBP and Cbx7 define specific biological functions of polycomb complexes in mouse embryonic stem cells. Cell Rep 2013 Jan 31;3(1):60-9.
CBX3	GSE44242	ChIP-Seq	Sridharan R, Gonzales-Cope M, Chronis C, Bonora G et al. Proteomic and genomic approaches reveal critical functions of H3K9 methylation and heterochromatin protein-1γ in reprogramming to pluripotency. Nat Cell Biol 2013 Jul;15(7):872-82.
DNA control	GSE44242	DNA Input	Sridharan R, Gonzales-Cope M, Chronis C, Bonora G et al. Proteomic and genomic approaches reveal critical functions of H3K9 methylation and heterochromatin protein-1γ in reprogramming to pluripotency. Nat Cell Biol 2013 Jul;15(7):872-82.
DNA control	GSE46536	DNA Input	Mozzetta C, Pontis J, Fritsch L, Robin P et al. The histone H3 lysine 9 methyltransferases G9a and GLP regulate polycomb repressive complex 2-mediated gene silencing. Mol Cell 2014 Jan 23;53(2):277-89
EZH2	GSE46536	ChIP-Seq	Mozzetta C, Pontis J, Fritsch L, Robin P et al. The histone H3 lysine 9 methyltransferases G9a and GLP regulate polycomb repressive complex 2-mediated gene silencing. Mol Cell 2014 Jan 23;53(2):277-89
G9A	GSE46536	ChIP-Seq	Mozzetta C, Pontis J, Fritsch L, Robin P et al. The histone H3 lysine 9 methyltransferases G9a and GLP regulate polycomb repressive complex 2-mediated gene silencing. Mol Cell 2014 Jan 23;53(2):277-89
DNA control	GSE48172	DNA Input	Hu D, Garruss AS, Gao X, Morgan MA et al. The Mll2 branch of the COMPASS family regulates bivalent promoters in mouse embryonic stem cells. Nat Struct Mol Biol 2013 Sep;20(9):1093-7
MLL2	GSE48172	ChIP-Seq	Hu D, Garruss AS, Gao X, Morgan MA et al. The Mll2 branch of the COMPASS family regulates bivalent promoters in mouse embryonic stem cells. Nat Struct Mol Biol 2013 Sep;20(9):1093-7
DNA control	GSE48175	IgG input	Krepelova A, Neri F, Maldotti M, Rapelli S et al. Myc and max genome-wide binding sites analysis links the Myc regulatory network with the polycomb and the core pluripotency networks in mouse embryonic stem cells. PLoS One 2014;9(2):e88933.
MAX	GSE48175	ChIP-Seq	Krepelova A, Neri F, Maldotti M, Rapelli S et al. Myc and max genome-wide binding sites analysis links the Myc regulatory network with the polycomb and the core pluripotency networks in mouse embryonic stem cells. PLoS One 2014;9(2):e88933.
LaminB1	UCSC	DamID technique	Peric-Hupkes D, Meuleman W, Pagie L, Bruggeman SWM, Solovei I, Brugman W, Gräf S, Flicek P, Kerkhoven RM, van Lohuizen M et al. Molecular Maps of the Reorganization of Genome-Nuclear Lamina Interactions during Differentiation. Molecular Cell. 2010 May 28;38(4):603-13
5hmC ESC	GSE40810	hMeDIP-Seq	Tan L, Xiong L, Xu W, Wu F et al. Genome-wide comparison of DNA hydroxymethylation in mouse embryonic stem cells and neural progenitor cells by a new comparative hMeDIP-seq method. Nucleic Acids Res 2013 Apr;41(7):e84
5hmC NPC	GSE40810	hMeDIP-Seq	Tan L, Xiong L, Xu W, Wu F et al. Genome-wide comparison of DNA hydroxymethylation in mouse embryonic stem cells and neural progenitor cells by a new comparative hMeDIP-seq method. Nucleic Acids Res 2013 Apr;41(7):e84
DNA control ESC	GSE40810	DNA Input	Tan L, Xiong L, Xu W, Wu F et al. Genome-wide comparison of DNA hydroxymethylation in mouse embryonic stem cells and neural progenitor cells by a new comparative hMeDIP-seq method. Nucleic Acids Res 2013 Apr;41(7):e84
DNA control NPC	GSE40810	DNA Input	Tan L, Xiong L, Xu W, Wu F et al. Genome-wide comparison of DNA hydroxymethylation in mouse embryonic stem cells and neural progenitor cells by a new comparative hMeDIP-seq method. Nucleic Acids Res 2013 Apr;41(7):e84
ChIA-PET	Supplementary Table 2	ChIA-PET	Zhang Y, Wong CH, Birnbaum RY, Li G et al. Chromatin connectivity maps reveal dynamic promoter-enhancer long-range associations. Nature 2013 Dec 12;504(7479):306-10
CAGE	Supplementary Data Set 2	CAGE	Fort A, Hashimoto K, Yamada D, Salimullah M, et al. Deep transcriptome profiling of mammalian stem cells supports a regulatory role for retrotransposons in pluripotency maintenance. Nat Genet. 2014 Jun;46(6):558-66
[truncated: 206 more columns]
