# Supplementary material for: Integrating epigenomic data and 3D genomic structure with a new measure of chromatin assortativity
Source: Genome Biol. 2016 Jul 8;17:152. doi: 10.1186/s13059-016-1003-3 (PMC4939006; doi:10.1186/s13059-016-1003-3)
Supplement: Additional file 3: — A tab-formatted text file containing the calculated values of abundance and ChAs for all features in all four networks. (TXT 23 kb) [file 13059_2016_1003_MOESM3_ESM.txt]

Chas_PCHiC	Chas_PCHiC_PP	Chas_PCHiC_PO	Chas_HiCap	Chas_HiCap_PP	Chas_HiCap_PO	Chas_ChiaSMC1	Chas_ChiaPol2	Ab_PCHiC	Ab_PCHiC_PP	Ab_PCHiC_PO	Ab_HiCap	Ab_HiCap_PP	Ab_HiCap_PO	Ab_ChiaSMC1	Ab_ChiaPol2
BRG1	0.0486332255598893	0.0934804217275828	0.00775397699195079	-0.0189132663329557	0.0201977217078175	-0.0653111273084099	0.320878350104349	0.0898327137390275	0.0197042097304817	0.0370502970212763	0.0187802018057359	0.0370096709912914	0.08686060146882	0.0369933504807217	0.0566099360907072	0.127132271027841
CBX3	0.135007756312465	0.129323742680716	0.137006617022324	0.167061245340905	0.0872112037589602	0.222436867126509	0.169263170116246	0.105648301253527	0.0191494243337133	0.0231826502095287	0.0189852035037476	0.0423955691353665	0.0477492396843132	0.0423933177433992	0.0210720440482582	0.0927311546193777
CBX7	0.23250108779003	0.289876247640768	0.197307201415253	0.139261436053513	0.142535644677434	0.13170611927038	0.356532291498756	0.132092931159916	0.0246245493876184	0.0454568349401655	0.0240883872927175	0.0241523707922101	0.0539656877275046	0.0241488992527903	0.0369995359263335	0.0265027269218832
C_MYC	0.026816061608919	0.0926517244430909	-0.0434133840530527	-0.0400421927259067	0.0281554753929212	-0.128166986414897	0.283483392464831	0.0868762818327934	0.0146600859436122	0.0327173321235194	0.0136683357581667	0.0306921638411443	0.0960460915026436	0.0306784058807541	0.0203039130878729	0.112193620496731
CoREST	0.0702149016812234	0.0934723772059572	0.0559396549249301	0.0155712975710989	0.0301659929557494	-0.00713073373733571	0.17974777172402	0.0595570890075406	0.0095727743412361	0.0144570035433766	0.00933118875317187	0.0178122492160898	0.0348066518147468	0.0178095938908493	0.0391762215212422	0.0431195025241425
E2F1	0.0717649345650884	0.159732347270906	-0.02669515468901	-0.0546964931636182	0.039996031087868	-0.171581957888142	0.412612542822497	0.11141650768074	0.0562063403422557	0.122649201365671	0.0525773235834424	0.113351871857476	0.284448806906375	0.113302198874462	0.102919127806285	0.441816833445533
ESRRB	0.0946320004576256	0.135851301529613	0.0540954932913381	0.00273179580194886	0.0307587932305877	-0.0347160841925407	0.302473717096175	0.0926041420953672	0.0487148925397896	0.073631382755328	0.0473777463759972	0.0857662609267738	0.150127359608823	0.0857438666694705	0.121047379598542	0.177248369688723
HCFC1	0.0191687436727587	0.138109394234733	-0.11034012562505	-0.104974443058182	0.023786619110087	-0.29358915698811	0.168039539159348	0.0453563007067959	0.0426490315637496	0.0942376811496666	0.0397774930341417	0.0798797554590822	0.2525125087044	0.0798433648460847	0.114887489341964	0.240581359183889
HDAC1	0.0113038926209639	0.0644026830257417	-0.0437267543348712	-0.0291467944379116	0.0204633646270645	-0.106333071825182	0.262689425336276	0.0211764250564749	0.0162932232864987	0.0308168755633036	0.0155128547875854	0.0310997778565313	0.0851060293732806	0.0311017718345783	0.0387559371887545	0.0754613891013935
HDAC2	0.0312368143545946	0.109964620406654	-0.0429170390346136	-0.0458291793817676	0.0245883054078891	-0.149038654780678	0.331165842323683	0.0431664911290776	0.031305941643527	0.0597884122021795	0.0298272590929876	0.0615266971995426	0.159188799610553	0.061520115241012	0.0880145377717364	0.149347528418056
KAP1	0.00210379290545507	0.00668178643790872	0.00056214805356826	0.00831587514986438	0.000564472917456105	0.0156724831208531	0.29271759480661	0.123761637160815	0.00641260246230319	0.00644858670389135	0.00640821614281956	0.00753977279779136	0.00745581082892499	0.00754106269151696	0.00813999003668497	0.00910493734340971
KDM2A	0.0594388313710544	0.199746996562378	-0.0815320425897022	-0.0958846170406255	0.0309738610229439	-0.26860156837441	0.174224799409399	0.0528463078984664	0.0806701743747358	0.158191257625235	0.0766757318110294	0.127597689683121	0.311681502531396	0.127552671540055	0.139814264672363	0.316957781744055
KDM2B	0.0873971687581155	0.205001032641465	-0.016365105003782	-0.0819977237552507	0.0368999253819407	-0.24180295007061	0.231781743484982	0.0742456272845319	0.0534795030700383	0.119167131392568	0.0503516601423004	0.0795766869916762	0.239705960844019	0.079545630337725	0.0943937409734432	0.262569847516709
KLF4	0.0370303940691688	0.095185118897632	-0.03959483835962	-0.0386203329191631	0.0286641763190177	-0.137383033193116	0.277529340882897	0.0687952195747996	0.022466709650295	0.0445373129038173	0.021241534023926	0.044992344003701	0.12161190948594	0.0449819829346506	0.0547300986640073	0.129025547464953
LAMINB	0.0287572129740992	0.0286601826223768	0.0287121435571832	0.0684159359628029	0.0340385085797621	0.0898206354638361	0.446612187410028	0.122788200427268	0.00205114579624094	0.0022843354979385	0.00201822241651328	0.00223900939713351	0.00305594235814837	0.00223749157045084	0.00515254281484885	0.0103887838095264
LSD1	0.113724600201781	0.22275098170219	-0.000296745597897117	-0.069111958351583	0.0478506637368398	-0.223682670128256	0.421406971704259	0.0603625284355476	0.0938660596325191	0.167715293416232	0.0899922692496935	0.17746292416731	0.37588663655853	0.17740641436674	0.245916560364396	0.422199942277978
MAFK	0.0363931370901282	0.0568227962725931	0.0215750233879967	-0.00362204118975997	0.012881328951581	-0.0281154759359091	0.113248931385594	0.0501187850344114	0.0166485953258712	0.0231441883161052	0.0163192870174404	0.02737172253276	0.0540345270105628	0.027368801755508	0.0623269229567355	0.063436519162557
MAX	-0.00250512735808121	0.0638834453117579	-0.0688237510788275	-0.0435159354653379	0.0196215704836015	-0.136745307175593	0.164974159728651	0.0275559540195752	0.0163480623042763	0.0338091996901631	0.0154284418855318	0.0296204628298857	0.089303557196345	0.0296122241441774	0.0265034562114394	0.0747762509701628
MBD1A	0.0079295950695826	0.000158587589093935	0.0102677548100249	-0.00252123706773782	-0.00588556362709214	0.000727304231224937	0.267273942338117	0.214490608674952	0.00196418739853184	0.0020759267086196	0.00196113832859426	0.00233231978124702	0.00225694170011995	0.0023327187912348	0.00332066637412073	0.00290274958815263
MBD1B	0.0209824373051844	0.0210919036928806	0.0206189976487344	-0.000926227354753091	-0.00361784738888461	0.00112824962737763	0.114062310136217	0.0809505695423564	0.00502810210641169	0.0055434311059482	0.00502012699245188	0.00764144901816883	0.00763127159627366	0.0076427563065192	0.00881866281306494	0.00673038721557168
MBD2A	0.00590138415102401	0.0145045064506257	0.00184788771609467	-0.00311421819478758	-0.00188273227804003	-0.00410255038872758	0.167442922566306	0.0713324847850553	0.00175245216633736	0.00197400366917359	0.00173063233708714	0.00246102043237352	0.00257792661174218	0.00246144146028768	0.0036449413050707	0.00366991213319616
MBD2T	0.0228041126652921	0.0301081968257337	0.0202625491249278	0.000614762699434573	-0.00337876759016344	0.00266205527662689	0.324868782797796	0.191994308077512	0.00498198476140332	0.00464133503914711	0.00500240851284196	0.00673341838585675	0.005408762481578	0.00673228928169028	0.00620381924758229	0.00404192351952232
MBD3A	0.00900416058657922	0.00768833761417459	0.00946885659650618	0.00441899511366899	0.00317614491927003	0.00758165098332131	0.195025554149103	0.16766938297618	0.00186307173626563	0.0019146316186018	0.00185852928709536	0.00254363377051184	0.00210583380507748	0.00254406893179969	0.00360903005165268	0.00393843552687728
MBD4	0.00388292958446874	0.00475670099000218	0.0035595259155432	-0.00224158241031588	-0.00125934112749044	-0.00261395070318582	0.249034436593141	0.127045757392349	0.00367317223127519	0.00376222756887972	0.0036850799433011	0.00410868581637717	0.00409533836522205	0.0041093887245678	0.00582469294365033	0.00502467454184138
MECP2	0.00574377689397726	0.00122852482351223	0.00724442400932646	0.00778250036599974	-0.00389216602315349	0.015416719172439	0.185687928127206	0.112355460483285	0.00214437359324551	0.00206821438887059	0.00216320727843564	0.0021094436849191	0.0017237991737568	0.0021098045655778	0.00320352956834893	0.00241187232874744
MED1	0.105895853039839	0.180547186575725	0.0251604910944683	-0.043020425619533	0.0500793788266634	-0.169232286057982	0.452646493269903	0.0966936524674689	0.0545330462750244	0.0991835296900117	0.0521412450012184	0.112094660000997	0.254124278047816	0.1120600739657	0.167628454759517	0.328529621051959
MED12	0.0977460629487916	0.166461662045413	0.0231902038360172	-0.0396898116617434	0.0488916804859827	-0.161852093360493	0.429744031927803	0.0977503647272506	0.0489393807251969	0.0880275999932487	0.0469054208759143	0.102481321509328	0.235597076477885	0.102460044373924	0.163051167123024	0.287355302863012
MI2B	0.0964707332195135	0.116098572834264	0.0758890914215366	0.0249837465611951	0.0370480613121583	0.00496006339907436	0.381821796386009	0.0967841248017058	0.0321054362847688	0.0475662435469683	0.0312969827657335	0.0637156340614005	0.10968485611473	0.0637097433953197	0.116036392846471	0.137470016868956
MLL2	0.0727093827151483	0.156580760324845	-0.0142568185627895	-0.0450504416644211	0.038631839525787	-0.149903361440841	0.283462959783852	0.104989868029951	0.036003222403527	0.0739318023052109	0.0339421939743742	0.077509084993051	0.194864176421744	0.0774775162105528	0.0833016167282854	0.242803395551907
NANOG	0.0341857429763413	0.0304664147452036	0.0351821982547792	0.0110230163778248	0.00490376639046246	0.0154303063631925	0.34730891528229	0.107307147443295	0.012351178482954	0.0152287599521251	0.0122607262984995	0.0200690648037204	0.0275676410982378	0.0200629938247941	0.0387504204837756	0.0455960887243968
NIPBL	0.0743096315846246	0.173503259692612	-0.0265922059711303	-0.0763749939536648	0.0296511342409776	-0.228023565225431	0.353447722174886	0.0442932916236308	0.0575410470355811	0.106965838871977	0.0548732685676515	0.112733299225496	0.269681616546172	0.112708390176446	0.163972871608507	0.288170224880058
N_MYC	0.0246490581066601	0.112873443478928	-0.0700785819170976	-0.063710454460362	0.0234604142164989	-0.185024536891542	0.233091995783614	0.0758419102306608	0.0227693527584275	0.0506131263760808	0.0213342865427296	0.0461336272286383	0.142502305846505	0.0461217189415607	0.0408586223236333	0.155792509830764
OCT4	0.0495351899104025	0.0963455657046625	0.00545181222218875	-0.0348546783424327	0.0146601567022152	-0.105244250252243	0.287641531894239	0.029816991474877	0.0243840183012143	0.0423385229186491	0.0234443647318491	0.0464040709580195	0.110674939174069	0.0463953770601766	0.0798980686374497	0.135704098915902
OGT	0.0470712389606825	0.137412980358611	-0.0536804411578486	-0.0487735662088151	0.0300488634216053	-0.180764671588244	0.206195339830185	0.0539682886446066	0.028995249569389	0.0594037830672723	0.027353607163885	0.054707935669416	0.159418038215012	0.0546922034990564	0.0536972350233915	0.117112833026678
P300	0.0329861383625755	0.017888373282466	0.0387010273560234	0.0238483666793382	0.0132369677689622	0.0307477816268143	0.345610947705939	0.0573981146461368	0.00685844972310871	0.00762006253978913	0.0068382028999536	0.0122579717976813	0.0131597812280292	0.0122600688742556	0.0189764993931967	0.0375378956166477
PHF19	0.270552702054133	0.335884490226204	0.233225379405336	0.166308302938753	0.176047000921378	0.15467792605821	0.405479673241367	0.142689235698825	0.0165100330298193	0.0281578986927592	0.0163297687879847	0.0157950313537152	0.0325063770322994	0.0157901300524188	0.0253128987879969	0.0204245979427798
POLII	0.124465344398305	0.219711189571729	0.010982332321632	-0.0322504570805439	0.0582631492094364	-0.148908151975357	0.408180489382887	0.0790935807111996	0.0767069830991376	0.154969734401855	0.0723742208637712	0.169821529682385	0.362449673348141	0.169756077428529	0.139060119896147	0.475695417389736
RAD21	0.046452224104601	0.0548791360021112	0.0429626039632415	0.043687490893704	0.0612864833086821	0.0306755178984198	0.184107431103603	0.167170860952416	0.0150680591759538	0.0123225257603103	0.0154366171705557	0.017896758093237	0.0170775653577362	0.0178836624227199	0.157766079400077	0.0308645923958704
REST	0.0433112882462591	0.0687601874543026	0.0125668661494069	-0.00708286859190969	0.024427328314949	-0.0655856856754027	0.198657026085674	0.0366134250524062	0.0171076569214022	0.0284616888027814	0.0164758733512406	0.0326830351733017	0.0757319800377701	0.0326686673717483	0.048575300510989	0.0751688740379232
RING1B	0.239336559150176	0.310218188034424	0.191763266479168	0.0485018212252334	0.0844791167892623	-0.00643236125435857	0.345421482644486	0.103464609441072	0.0646892721039628	0.114779004359635	0.0628068669853127	0.0876141732735172	0.190854165836494	0.0875930455910896	0.149362558903773	0.176706418603965
RNAPII.8WG16	0.12645738456044	0.227002871495475	0.0116775661633593	-0.0326877206138052	0.0589908917831051	-0.148117705190633	0.40714165128981	0.0752786922158203	0.0862258941317133	0.170065197436065	0.0814602032771647	0.184165117557049	0.376026307694303	0.184096638332796	0.154581165359157	0.504602444613404
RNAPII.S2P	0.228245700393221	0.216300716568023	0.231568088216833	0.2153534090662	0.116777362083513	0.291884507238943	0.258676405571058	0.192356584542109	0.0889534260892081	0.0981074842248216	0.0887927429754498	0.178852705080495	0.155356575601317	0.178832137777778	0.0809037157883553	0.250839006730242
RNAPII.S5P	0.131754196744634	0.218746867323447	0.0461079046573725	-0.0157684700690877	0.0594529069347954	-0.109172762494127	0.359688391327594	0.12298758948665	0.0815823567302286	0.146377599796964	0.0783992446746053	0.169076723846025	0.332370814934101	0.169031641921834	0.138149289979331	0.391021457762345
RNAPII.S7P	0.162872383969116	0.229730126053111	0.0891727987467017	0.0345816159545365	0.0850742086696684	-0.0307799296883166	0.386900594253324	0.152266946816036	0.0715591316598121	0.129048190611445	0.0684098540116283	0.163516735554899	0.310430858376918	0.163464999815947	0.102634424267133	0.410976377605683
RYBP	0.0433321004355511	0.10652078689638	-0.0201267709984535	-0.0299444392385121	0.0262337208277284	-0.116568575767441	0.129565513238867	0.0753485569296384	0.0307194660146244	0.0546436148370187	0.0294516331137974	0.0538201555420825	0.125093204098597	0.053800374701362	0.0677840880913354	0.114725497320274
SETDB1	0.030452112966707	0.0861156472315587	-0.026692817507757	-0.0368362358218506	0.00939976705128251	-0.113440793591507	0.161957813471302	0.0471707615060755	0.0233695782393262	0.0401797895459309	0.0224514870841933	0.0426009410942924	0.10320301939556	0.0425903293135007	0.0486357642212215	0.0941850561036008
SIN3A	0.0373990956720971	0.162662899701573	-0.104550009966341	-0.0963679363876228	0.0377181117666465	-0.292740335885048	0.267353068277224	0.0624198414952168	0.0563639316935904	0.123630187598779	0.0527148557993682	0.102889219007352	0.297273321529324	0.102859457724802	0.108029725665702	0.295132813073248
SMAD1	-0.000570970575783825	0.000286174281741922	-0.000847992354708262	-0.00034068133155401	-0.00313015976572059	0.000782014865970726	0.222371155134721	0.113049185052715	0.00153764562216877	0.00156216931347231	0.00153411002834502	0.00150085781773802	0.00102050888582861	0.00150111458238253	0.00169864878754704	0.00179669757261499
SMC1	0.0708072485570392	0.136403587977215	0.0183968572208863	-0.0352209436664642	0.0302188750259126	-0.131514409180939	0.0926801509359009	0.0619955610807776	0.0517876136517457	0.0811205089259467	0.0504690958864652	0.0879983810403003	0.191702113105126	0.087991670680719	0.274451240162418	0.186789396090234
SMC3	0.0515900844015671	0.0821712584145835	0.0330966601782902	-0.010455721545576	0.0102562251735296	-0.0470791096313882	0.137691650878332	0.0619353566273426	0.0323513461583598	0.0444184163008872	0.0319982907909036	0.0511486449913473	0.102634718619329	0.0511436140984486	0.230209722388861	0.106815642875018
SOX2	0.0637666553940905	0.0819218962883447	0.0515294623878077	0.0192804294151551	0.0292569120041978	0.00719525050956561	0.247036717130516	0.0429720973727177	0.0163613269788483	0.0221822582298073	0.0161187343984575	0.0279665165507335	0.0460633335169032	0.0279598957834832	0.0646302996103585	0.0825704909803434
STAT3	0.0220234725021851	0.0246589795678991	0.0184508114378339	0.010144129982581	0.0149145450523954	0.00359938425544837	0.366920059690332	0.0846183435543307	0.00664885804339535	0.009987147171902	0.00649758298439438	0.0118127165342183	0.0221718637411453	0.0118109356906261	0.017160915640354	0.0335799676323838
SUZ12	0.233037939862181	0.293332071886078	0.191066207640792	0.0891080182007983	0.105717973986471	0.0525981648219775	0.298117359412183	0.138880237615622	0.063123655804546	0.108322087425548	0.0612892485859332	0.0723709309492136	0.15947966084108	0.0723609768054723	0.105851008372617	0.0907309628562011
TAF1	0.0250425255459736	0.00215096988553206	0.0304495426916756	0.035722729966662	0.0269832025649938	0.0379679410210229	0.623074255555486	0.15490282596122	0.00156459714166934	0.00135907546434421	0.00158117155818744	0.00196652803525758	0.00115948448580621	0.00196686446610794	0.00171020864644999	0.00332148771813939
TCF3	0.01938982525199	0.0108273097660248	0.0224622424766918	0.00703165883622844	0.00609457079169234	0.00724345442199528	0.335714703768285	0.112253924685006	0.00740003123449401	0.00873330196809694	0.00737975520839705	0.0117448962296739	0.0155255925624177	0.0117454798750559	0.0231715329929284	0.0259969633252926
TCFCP2I1	0.0444795306915974	0.0902814655248316	0.00192546729670604	-0.0135268956379164	0.010500956941994	-0.0488009252976232	0.237269979131567	0.046804859844638	0.0255372692674911	0.042576164035793	0.0246313455793145	0.0473475657509587	0.0960707667243818	0.0473385580465627	0.0639977626644838	0.112680410646805
TET1	0.12631526632236	0.237402104153141	0.0251898399767981	-0.0631795591581441	0.0435221240923473	-0.221323195315697	0.287432157508186	0.095055392152605	0.109882982923983	0.189759058448817	0.10578941568139	0.174169968523476	0.373492491781031	0.174135135585842	0.245761862074402	0.333488030278117
ZC3H11A	0.0260259371341285	0.0282240211274779	0.024759921152644	0.0062670603114874	0.0187125053909897	-0.0109111747853203	0.268228549067674	0.15667292636441	0.0142402303363796	0.0155172839624552	0.0142704760035979	0.0190169461466112	0.0340245232720627	0.0190182986657495	0.142596793211702	0.0328698286677057
ZNF384	0.0664626130395819	0.0894458230001878	0.042591102468597	0.0114431769123676	0.0268635311499064	-0.00978603909109788	0.138986526948777	0.0480889647947621	0.031116580155851	0.0457867329404136	0.0303711824484119	0.0467144768274838	0.0826830716165412	0.0467148651814311	0.10339102723907	0.10908362647509
5fC	0.196892709126045	0.21181340607818	0.179295124854947	0.0564345944052359	0.0518935419646863	0.0514722848160095	0.179454523929578	0.104910821061281	0.0456876430173423	0.055090340834379	0.0450897359699364	0.0735992719278443	0.0997850467273493	0.0735919040185264	0.0605429960279723	0.0765365428623693
5hmC	0.191523448971047	0.205015439652986	0.182589682798528	0.0415224709299671	0.034436596921146	0.0491102624599393	0.142374945415753	0.133042230217007	0.119756987142163	0.131033028940542	0.119461525356036	0.185648055323272	0.17921136027418	0.185638851912685	0.223624392786106	0.137308156387437
5mC	0.0489897497629957	0.0528127850179209	0.0469557407172157	0.0206244283967633	0.015771431816542	0.0239886802913991	0.152321857802961	0.124889463416456	0.0247424772542169	0.0211317628801234	0.0249857873657983	0.0333425089774268	0.0295133770185625	0.0333482131669667	0.0209507996112807	0.0138924710305875
CTCF	0.078988576420708	0.0999019770830632	0.0655580390586501	0.0211174864622503	0.0425649751420747	-0.00763264043490055	0.291536581373727	0.092771799419526	0.0454317949398481	0.0542632992445914	0.045059387933463	0.0636247993876395	0.0952858640772519	0.063624754207579	0.327197249005257	0.109502262639521
H2AZ	0.0252428718699809	0.0444679279572244	0.0161235823525825	0.0150911744959113	0.020474407005747	0.00887654980430286	0.143924449137627	0.063293301807918	0.00965212388031767	0.0138590123924242	0.00945239786078908	0.0120312304390386	0.0201490624082645	0.0120256852319756	0.0233934434175973	0.0190200528690988
H2Aub1	0.263358822461647	0.33953639422189	0.219757083641735	0.197610355920438	0.212818414202536	0.177493700010848	0.413739420902637	0.142626160750384	0.0168651771513878	0.029845455983422	0.0166174972670593	0.0158189888472306	0.0311287435059617	0.0158188438277015	0.0256483923638297	0.0150671275392388
H3K27ac	0.178358504872124	0.217778699570125	0.128190192941016	0.0584374379526198	0.0947584670703835	0.0127640897850932	0.511126698662428	0.168591549625856	0.0829844674511955	0.132714294104658	0.0802035611217912	0.168052017404311	0.281240086771108	0.16800948475979	0.158622485062994	0.426637595114214
H3K27me3	0.269168470178157	0.290461874742033	0.253094324061983	0.194277233765233	0.144316075643864	0.244098131633008	0.320495243844801	0.150487164676686	0.0560917304651652	0.0951050430412303	0.0546661939321044	0.0471820380703274	0.0821612756261604	0.0471768037942109	0.0633106721817331	0.0410465179344379
H3K36me2	0.034810020476748	0.0338509853465869	0.0350277367179166	0.0174052942849925	0.00490535167976159	0.0262536998076453	0.294462013204001	0.142832273704129	0.00824261396755444	0.00873014553801169	0.00823489860077914	0.0119139314403728	0.0100121755536719	0.0119159696590068	0.0160633233564624	0.0168119702176316
H3K36me3	0.207739364945372	0.215240138962145	0.204366541683689	0.0416290388880966	0.0303294365533184	0.0408561707491616	0.0945425919250644	0.0616300655715927	0.155299168379758	0.113860079068006	0.157842628573033	0.27254526034502	0.179078099240182	0.272567650870746	0.083808209822725	0.114741079125091
H3K4me1	0.288149310638338	0.345242506977453	0.244999776951015	0.104703143259551	0.0901906389488497	0.118694355889667	0.368300947931259	0.273475748364616	0.170362794562051	0.211263215185072	0.167977217377693	0.291671956583373	0.274616721625245	0.291667680523526	0.304708038063384	0.281934949919799
H3K4me2	0.0848633265798856	0.224256527069314	-0.0531395898038274	-0.0490910866330273	0.0385201032151597	-0.16387113776885	0.346784797019105	0.104696828496801	0.113925972356767	0.220177524229337	0.10822389006071	0.178870105942968	0.347803327641244	0.17880803921763	0.223798881137223	0.481691081405695
H3K4me3	0.0456574588146648	0.205177889787557	-0.114880463570391	-0.134380607595209	0.0171001740085592	-0.33116576756739	0.311380075058708	-0.00322850601404629	0.124996193245033	0.258587109142633	0.117807298238008	0.196662821397095	0.469171428954805	0.196592361703704	0.225656720573455	0.55804195560247
H3K79me2	0.0956931082189694	0.148555511123321	0.0409221121148665	0.0936470385758296	0.0449841189458723	0.132974750334018	0.296946732308377	0.123419471951507	0.0611977378839039	0.107554360511282	0.0586140390788454	0.106810258855369	0.134115415522545	0.106800018705308	0.0531184767111929	0.230681762284562
H3K9ac	0.0977967279245872	0.221023408102477	-0.0488851390681856	-0.0850042070333601	0.0434988262182837	-0.259229833703009	0.324144315312534	0.0550687848892182	0.0936202077995306	0.188487906944126	0.0882267143804034	0.166793097110285	0.379806590901613	0.166751806427618	0.159102734069865	0.442799615611126
H3K9me3	0.011962269129191	0.0304781279527717	0.00278908199816477	0.0185164312421626	0.00693962099902074	0.0273998591576442	0.247237907420546	0.134411764941095	0.01406760042108	0.0193023195557464	0.013732749255183	0.0165313010816225	0.027857812370738	0.0165303274868381	0.0156268016307963	0.0248525665279768
H4K20me3	0.0191094022890193	0.0167763173179044	0.0194967260179369	0.0516248343870763	0.0236230359039939	0.0596014195197826	0.649768513405849	0.207587328080203	0.00384802730157202	0.00316488292699573	0.00383943633162487	0.00464773793494876	0.00288042679808855	0.00464853306341765	0.00402002295180673	0.00722328665750445
EZH2	0.346682552452679	0.391504510940126	0.320920756813718	0.243510475831706	0.21826944088666	0.268662320204392	0.425814679101759	0.15845140262085	0.0267449552522618	0.0464963489451293	0.0264336608328564	0.0224859393496708	0.046904045678439	0.0224764800997201	0.0391972239699511	0.0194318808664717
G9A	0.0476321872383709	0.059280466130443	0.0433635040557291	0.0428940405803836	0.0222593771285979	0.0529695313774458	0.244017184167677	0.122678313623149	0.0169567053957288	0.017191525569162	0.016951579609627	0.0268867251038919	0.0222434056284217	0.0268875231004843	0.0447724689793446	0.0345571405235284
