# Supplementary material for: Integrating epigenomic data and 3D genomic structure with a new measure of chromatin assortativity
Source: Genome Biol. 2016 Jul 8;17:152. doi: 10.1186/s13059-016-1003-3 (PMC4939006; doi:10.1186/s13059-016-1003-3)
Supplement: Additional file 4: — A tab-formatted text file containing the results of the PCHi-C randomization preserving network topology. (TXT 157 kb) [file 13059_2016_1003_MOESM4_ESM.txt]

1	2	3	4	5	6	7	8	9	10	11	12	13	14	15	16	17	18	19	20	21	22	23	24	25	26	27	28	29	30	31	32	33	34	35	36	37	38	39	40	41	42	43	44	45	46	47	48	49	50
BRG1	0.000613107758360689	-0.00346263136852295	-5.29056220265818e-05	-0.00317924868734822	-0.00114309822750739	0.00134838042308529	-0.00261217414579633	0.000391974035479208	0.00070489508626169	-0.00312420280636449	-0.00395937845192518	0.00184445865947763	0.00107449071561811	0.00342275589202135	0.00478248835302035	-0.000987654250239425	0.0054223527061628	-0.0014160354101396	-0.00258507048668277	0.000390840100815954	-0.00472356804164054	-0.00423289367262508	0.005547956556297	0.00542654203946063	-0.00354968957915312	-0.00699797596062033	-0.00698919343144071	0.000658655985320719	-0.00351904873342737	0.00316431930665503	0.0021207666870647	-0.00162207950567469	0.0034799454781591	-0.0027212449575309	0.00365306640695797	0.0045856581133835	-0.0048294372993706	-0.00512691108975848	-0.00238050325896628	-0.000220527246045129	-0.00487180707069077	0.00105847932546347	-0.0107968762211818	-0.00680021890822064	-0.00274942124278808	0.00196122364087677	0.00123211371907744	0.00736943237369623	0.00740642478176305
CBX3	0.00373555290605264	-0.000454351897510562	-0.00264254145149851	0.00354745957269134	0.00303925694422378	-0.000721173624638057	0.00654858081697577	0.000604735589934354	0.00423254999625525	-0.00230953531945907	-0.00376416025716782	0.0027040395828596	0.0099891316020771	-0.000888184600194296	0.00616522055750367	0.000247525167256303	0.00825122929475192	0.000191653006573961	-0.00214547967677282	0.00533624919513836	-0.00430184667044238	-0.00479253752172988	-0.00163387210504697	-0.00191051352018146	-0.00385789167737268	-0.0102395460591635	0.000147004856095772	0.000905894876721352	-0.00208309129379399	0.0103655256391428	0.00388233534215489	0.000197583217158285	-0.00631100762645311	-0.00554237582659472	0.00244823886392127	0.00226364400498799	-0.00272233188525748	-0.00098384442682314	-0.00704312912078522	-0.00903237866688771	-0.000322071858266421	0.00606567079684174	-0.00749618328274461	-0.00414904277812845	-0.0023626859691125	0.0024230347291376	0.0022332370706032	0.0028140192937101	-0.00362958946123174
CBX7	-0.000446417227786756	0.00149406957505081	-0.00149796567469942	0.00302574606087686	0.00812783213905921	-0.00353557912607305	-0.00224488685321601	-0.00148268218798563	0.0117681123829755	0.00357249034254297	0.00356531595192188	0.000132972261648797	-0.00473524426244728	-0.00126572486150196	0.00193361834220796	-0.00157722516297129	0.00610149847516451	0.000315678891506645	-0.00386625470754757	-0.00506333645040657	-0.000380896517266198	0.00300825139797941	0.00312093234168092	0.0050945544019669	-0.00252489380341766	0.000348613137628647	0.0058787398059994	-0.0091608269113308	0.00226849021842022	0.00138449793440423	-0.00132183492358042	0.000397580759668088	-0.000900623112273432	-0.000701403963074418	0.000458866860780999	-0.00145091936938887	-0.00631721652903468	-0.00575127489959127	-0.00415529521281617	-0.00230129020609563	0.000370516339024514	0.00139287749679399	-0.0028190274964752	0.000188500610353618	0.00414809633636219	-0.0012568305218354	-0.00265287206187463	0.00657607786980275	-0.00181761903607578
C_MYC	-0.00370389665692089	0.000679433073333318	0.0018014742420772	0.00282138793844188	-0.00479189958239399	0.00342585813823312	0.00946221196434055	0.00122650818935546	-6.48396917718983e-05	0.00416508538940777	-0.00218942010925748	-0.00104653001938905	-0.00462383609174322	0.00171160713968195	0.00227889966691339	0.00107803182333212	-0.000778152389192471	-0.00266903061244777	-0.0010435346182316	-0.000414355629378473	0.00312431817266058	0.00133749647878287	-0.00333627338147407	-0.00281401840629705	0.000507881498282875	-0.00111182297287834	0.00428849055056594	0.00501509414226694	-0.00561416129587191	0.00402331530697089	-0.00594365738581054	0.00428667214732327	0.00231560384314303	-0.00363468962785794	0.00234333374939927	0.00012986084399294	-0.000573732619676003	0.00183838724184763	-0.00473310390908448	0.00565186511101109	-0.00544884509388723	-0.000830261444521023	0.00822997083262214	0.00460412317100621	0.00588645216184799	0.00356645460791123	0.000531214343328426	0.00702136293211467	-0.00168300067306721
CoREST	-8.11160800968561e-05	-0.00180416140201049	-2.37630450341548e-05	-0.00349404517379713	0.0114942059127434	0.00673055582138412	-0.0026759121859647	-0.00509176868048451	-0.00681370902381612	-0.00568704952188122	0.00717329301494078	0.00370466965743369	-0.00356186910195115	9.05540954612345e-05	6.52659350683599e-05	0.00273340659805987	-0.000168879575977928	0.00160998743338034	-0.00245446048173576	0.000233712273076943	0.000984399083075463	-0.000986315863398759	0.00376350085685379	-0.0041647069253809	-0.00433099976891438	-0.00575841080887379	-0.00105153363798914	0.00239732654721561	0.00800578104480966	-0.000282456595161853	-0.000630638601315363	0.00585528446372005	0.00458117615182756	0.00469737808477104	0.00116717256915101	0.00294795253065171	0.00445200082380784	-0.00064018665398174	0.00306502403363755	0.00806559122050732	0.00144293129873308	0.000639517567364726	-0.0047586069151538	-0.00187051400006785	0.000247540151723256	-0.00331025853092376	0.00196018059420591	-0.00258118448336665	-0.00231010714028801
E2F1	0.00183071543607796	0.00512124445175059	0.00398806952641241	0.00525509851919306	-0.00216034117488674	-0.00203335004255905	0.00510305169942205	0.00289288042762511	-0.00095381829148387	0.00428487109769314	-0.00141559695444472	0.00562720550345267	0.00428493833826443	0.00392351357943888	-0.00475371257898433	0.00504265111172612	0.00115013302207215	-0.00473984621508206	0.00340212467459388	0.00346057322164297	0.00784184902778476	-0.00235765195836403	0.00954543009341331	-0.00495111165481769	0.000109385599821927	-0.00738969236294609	-0.00590372828324227	0.00226263024581121	0.00200193850038812	-0.0024249929032737	-0.00534069390383197	-0.00173869987849988	-0.00573293799086408	-0.00132096049375832	-0.0073310842466081	0.00283793859017146	0.000594262119102278	-0.00049717510257077	-0.000837411265402953	-0.00202252926414342	-0.00542115863374459	0.008430622948051	0.00454835549067031	0.00357214827489634	-0.00137372804280613	0.0055733562220822	0.00146106321312	-0.000553353003818438	0.00142634772534082
ESRRB	0.00394839121804109	-0.000464671479487366	0.000539376213371645	0.00114337797476775	-0.0021041433534902	-0.00321543472151254	-0.00264156528180404	-0.00388074382046635	-0.00350823169815631	-0.00520007810581409	-0.00260773865820032	0.00794758416556417	-0.00280721125603992	0.00396650420315159	0.00344611849241912	0.000741897017676335	0.00159761452868471	-0.00181497362304585	-0.000376084942068975	0.00672785730707577	0.00285511269409504	0.00419547967275429	0.00265248566838389	-0.000918683118454023	0.0012513200357168	-0.00382100238286633	0.0078974964953	-0.000774753385775959	-0.00329327466191195	0.000786630052079744	0.00589895144229583	-0.00316516678768528	-0.000413189217841192	3.45828949329743e-05	-0.00358068071306954	-0.0012351419263948	-0.00150985484437254	-5.01726869422474e-05	-0.00502915076219758	-0.00521833274266178	0.0027220703095039	0.000124285373554337	-0.000201522918494148	0.00490903918592786	0.000269338443789344	-0.00638018455889777	-0.00380331176061566	0.00791213422249748	0.00201293838427687
HCFC1	-0.00623626296703965	-0.00367378706035771	-0.00201204843048765	-0.00438206925350366	0.000106994621296069	0.00114471637295545	-0.007444787115997	-0.00752096411712723	0.00358501518017787	-0.00431479877062965	0.00125629030724055	0.00515329214943745	-0.00190294763580563	0.00652728111218006	0.00568168515784565	0.00577879683820909	-0.00600491778758576	-0.00662960172478203	-0.00217140042802619	-0.00313321782536076	-0.0034921862789606	0.00162343393981941	-0.00552051444686565	0.00610809666675683	0.00200978844446911	0.00680836134147537	0.00374966186889891	-0.00181021543619501	0.00564072296019041	0.00180205893957887	-0.00431202151001642	-0.00284100395431283	0.00354140713085456	0.00247221038294548	0.00189347992402348	0.000138040320146091	-0.00324387150691086	0.00247354170987888	-0.000185133088718583	-0.00166490442232885	-0.00431316326010234	0.0037844665429796	-0.0070682941894324	0.00180757942638866	-0.00623333177858084	0.00174812446318248	0.0057139595394308	-0.000184069135817494	-0.00331550976633195
HDAC1	0.000689455165442375	-0.00427176816798471	0.00144441599225239	-0.00115541979678119	-0.00635776825904122	-0.00383765566072841	0.00475735508884445	-0.00817434268695752	0.00228297674099417	-0.00913933418384234	-0.00198289385656154	-0.00424464992568228	0.000634530549041783	0.000425408892926135	0.000372041342922781	0.00110277345845527	-0.0010517755601168	0.00115506083622932	-0.00835854635041327	0.00217813738296596	-0.00185601327954854	-0.000621708194084467	-0.000675721088775003	-0.00677798367942772	-0.000727198383602916	0.00408750017837721	0.00554932208498831	0.00276987987949983	0.00149700645258982	0.000252256295358217	0.00318584253624651	-0.00546536236478011	0.00247904589734567	0.00202575447827884	-0.00552684355889629	0.000415295257917339	0.000770075697536519	-0.00145502907916439	-0.00268223388254044	-0.00348847689826218	-0.000162297549689058	-0.00325444599878991	0.00640840363819082	-0.00843968471174335	0.00558378347791503	0.00408589719924479	-0.000111122729261903	0.00263223837957839	-0.00826809121279067
HDAC2	-0.000369528013781878	-0.000537270816579147	0.000241960444655476	-0.00105387494378484	0.00228750947040591	0.00548492896670858	-0.00436778306678706	0.00341313232657427	0.00268625430993491	-0.000968943556398553	0.000531267228554294	-0.00287620084717751	-0.00239704438250276	-0.002600229857349	-0.00387935864580207	0.00334107415252056	-0.00100010332668482	-0.00208555845288396	0.00975967407629104	-0.000199008953282647	0.00149826522495776	-0.00266999185412289	-0.00187333087550478	-0.00470624059275734	-0.00284942756692088	0.00437502484302651	-0.000158160335264607	-0.00181441220512806	0.000501385199245854	0.00638549035860231	0.00102712207179866	0.00446327651952309	-0.00261425411709047	-0.000993861756038468	-0.0013735552405677	0.000425622920744179	0.00370849232071703	0.00443875167930547	0.00372709519242613	-0.00356249036556443	0.000849249087569934	-0.00721759463185375	-0.00372664552799159	0.000813466219841659	0.00182236620243106	0.00761112756562659	0.00527938148187998	-0.00562720437142603	-0.00144044429725445
KAP1	-0.00296355601865116	9.10634538858699e-05	-0.0038834288052709	-4.86147956059032e-05	0.00504814039511462	0.00279051432507628	-0.00409581087649165	0.00394393519701599	-0.00331640533785985	-0.00317026108932908	-0.00647714824627384	-0.00149682774572859	-0.00411551120948272	8.8060480653636e-05	0.00174567662526252	-0.00176475542578212	-0.00547221817399877	-0.0012552321945226	-0.00545222054163632	-0.00192734329560131	0.00861787628167382	0.00722468317542728	-0.00128945494483247	0.000860650104577369	-0.0033095246252608	-0.00383206475905253	-0.00130421093968443	-0.00111664819879489	-0.00761496416032319	0.00689234298079452	-0.000457463786378535	-3.46066323626211e-05	-0.00162503915463984	-0.00104015849094048	-0.00580428575925152	0.00101837035262112	-0.00231949985090795	-0.00399914285313179	0.00619000197272343	-0.00366284703395387	-0.00511754764201061	-0.00458533788300849	-0.00131146997177047	-0.00641245051010686	0.00314843941171522	-0.00306145235560484	0.0050347915381968	-0.00341265070887505	-0.0042424558675883
KDM2A	-0.0049634489629825	-0.00598293668619835	-0.00202472968877728	0.00217287760551153	0.000434531705564445	0.000799573339540424	-0.00415069413048226	0.0032995786336463	-0.00492858841221319	0.00412730779502363	-0.000713817125923741	0.00194840566117956	0.000233988749587611	-0.00836591623341824	-0.000511689066385765	0.00208385216694447	0.00165785276372103	0.00282073509154478	-0.00460948133423139	0.00165598839078421	0.00290686171009513	0.00421300907874264	0.00103023594850102	0.00306752558795033	0.00518542252894891	-0.000143452283729805	1.56743079463224e-05	-0.00267980751878505	-0.000370236450750292	0.0033710726518514	0.00386822068370755	-0.00166702296967046	-0.00126772989270454	-0.00021866439636958	0.00879530605283372	-0.002058283570684	-0.00503966038864374	-0.00329866257118442	-0.00445544272960095	0.00833201188549489	-0.00191412115856703	0.00434243273338687	-0.000577890589991605	0.0018113189647176	0.00184363538392725	0.00168333326811662	-0.00120359164255198	-0.00236158112553164	-0.00235570814554861
KDM2B	0.00274579398728834	-0.000342599070770701	-0.000231847629041141	0.00373341536806554	0.00564726847758066	-0.000830568746839159	0.00138050288948835	-0.00467138656284418	-0.000302515624307869	-0.00448760036744584	0.00214168409583081	0.00519308892205141	0.0109468822299639	-0.000676960273457469	0.000503493704419893	-0.00571545126000106	0.0025710588897107	9.04583882992821e-05	0.000442178536958269	-0.00554933300386889	0.00338517158319948	-0.00205090500031018	0.000633412512575505	0.00061051439308704	0.0042920494621343	-0.00745252132765305	-0.00186468390267967	0.00231420276501346	-0.000717065985254162	0.00417040222595863	0.000559542890116333	0.00338505046206585	-0.00230204530437958	0.0016142280735878	0.00601042713729261	-0.000192456978596591	-0.00286671256368955	0.00140741799018243	0.00292231702249002	9.89773075117449e-05	0.0113124172922839	-0.000870520186477697	-0.0045168875095989	-0.00528191437509619	0.00103607571068417	0.00250448741622653	0.00347440544357696	-4.29013736332019e-06	0.00272728715619448
KLF4	-0.00532232012903668	0.00104358240270866	0.00518515062819515	0.000158584976960711	0.00224657358642459	-0.00118979424137948	-0.00165466125300205	0.00443205738788838	-0.00539708732299778	0.00629144984679117	-0.00328059505395638	0.00434496183547007	0.000506683881245491	0.0065635730041164	0.000487093103854648	-0.00261630031344772	-0.00376572342684981	-0.00331567336806461	0.000906849162560745	-0.007479118392179	0.00205801316759264	-0.00500519536916602	-0.00362625367111843	0.0100316898628963	-0.00133383763877485	-0.00037552359790924	0.000351972363508858	-0.000523874893301438	-0.00508640138916976	0.00176092024142654	0.0019331580426571	-0.00134255273181091	-0.0049052437218012	0.00397022723591328	0.00117174302924582	0.00178102453080961	-0.00117752944744983	0.00163030686073981	0.000192905273766866	0.00559553035093794	-0.000953587474215469	-0.000357389494792177	0.000802072020508676	0.00392410703493697	-0.00243740130053084	-0.00303227477873449	0.00157858112685484	-0.000153655084171832	-0.000319633087643843
LAMINB	-0.00179824797216588	9.89504602898856e-05	0.00928260952600992	-0.0040223609197178	-0.00249297651764337	-0.00564055637871232	0.000773928041619547	0.00721048991536951	0.00106384487801881	-0.000582580012819006	-0.000136036498571278	-0.000773454810878272	-0.00524955694637906	-0.00343918684323495	0.000293733760821457	0.00347697729487518	-0.00223870841313151	-0.00883496742452364	0.00273404127306937	-0.0014390067854727	-2.21989974871516e-05	0.00506620695736292	0.00142460348367981	0.000923127389770802	0.00559086209208653	0.00178538686382697	0.00106900159227092	-0.001522679278251	0.00587208137039357	-0.00117537870591373	0.00871679865529161	0.00344497550118117	0.00191051382922902	0.00499692619513837	-0.00350014057527029	0.00117054421022079	-0.00332579428158648	-0.000494983689985421	0.00106927953730737	0.00123349964654723	0.000980807930685935	0.00479655011437675	0.00416426208818772	-0.000104084857759762	0.000360539725264978	0.00515770908135137	-0.0016087996587047	-0.00317050618052731	-0.00189912770390117
LSD1	0.000213439280742146	0.00124560683831379	-0.00397917706239648	0.00373393199080123	0.000124519007038135	0.00105816108365635	-0.00296272498321424	0.00727362157980055	0.00214933859244069	0.00300026630430126	0.00207264497524275	0.00179187897435363	0.000413724863337424	0.000188775611173872	0.000635414133887729	0.00395704121205989	-0.00384332893549452	0.00667147095384013	0.00289603903977269	-0.00831728545883772	-0.004019182970648	0.00176025084308379	-5.37035158514012e-05	-0.00442463701817122	-0.00163445016644789	0.0106754623790715	-0.00315784235300327	0.000868864037858837	-0.000662997336312239	-0.00245869663171014	0.00195018297465139	0.0073791604400588	0.00364154787214857	0.00308870632133328	-0.00343129845350975	0.00280416246851922	-0.000726885565461349	0.00498591832471338	-0.0018083046429049	-0.00353461366945345	0.000343444731042746	-0.00690533992760306	0.00147329961131584	0.000659810525729195	-0.0111758551098699	-0.00179305162470257	-0.000112620214256461	0.000366029202441337	0.00208333932440432
MAFK	-0.00440508112876103	0.00166115186665219	-0.000696530429010969	-0.00473021758686987	-0.00734084644798881	-0.00228724353248088	0.00240534286393779	-0.000188741846485567	0.00447232523946381	0.00466090352673575	0.00746967735855956	-2.70236538765042e-05	-0.0045901286419508	-0.00736830232234004	0.00230803480141077	0.00266348787538455	0.00138048684890569	-0.000174256762205944	0.00580936554821754	0.0070652642034753	0.00730452963096179	-0.00372967783626148	-0.00132676083253872	-0.000417425206821406	0.0036813718917072	0.00460206703365882	-0.00787439907447736	-0.0015035163980782	-0.000206019918689089	-0.0022533968049345	0.000202844546684249	0.000596225163698891	0.000510704206320013	7.71939843614805e-06	-0.000293744651396995	-0.00447195972262766	0.00391747624323217	-0.00016994443501153	-0.000293024039003334	0.00251192983816219	0.00137445881090122	0.00700751098856437	0.000959740037877869	0.00305209542982414	-0.000186262366113176	-0.00836089867527783	-0.00234997386291209	0.00437885175268615	-0.000304679924126216
MAX	-0.000380185412171255	0.000569133731832317	0.00763480985039165	-0.00224947300287005	-0.00116136688860323	-0.00391205386642075	0.0021538604270184	0.00204265857562764	0.00424534673025777	0.00244910017061069	0.00118178362901667	-0.00145413480545923	-0.00295625902032094	-0.00247382148190175	-0.00969518891379027	0.00355498640591313	0.00289836031711498	0.000196603534234916	-0.007377222507222	-0.00359983030489113	0.000276652536378898	0.00407157007027999	0.00271957429894854	0.00514358502403443	-0.00123349185421664	0.00118942558568824	-0.00224721889723108	0.00328725859677709	-0.00271507779579126	0.00249243781587162	-0.00169300644009755	-0.00123332501593946	-0.00496576266979347	0.00375249277971622	0.0067622587722766	0.00105701808367284	-0.00189207776217868	-0.00160314424720309	0.000908534002503614	0.00244616934522349	0.00260904188543077	-0.00390197224001825	5.18148979059305e-05	-0.00355402747157201	-0.0016718982337593	0.00301817066429336	-0.00427472521312901	-0.00021552355268203	-0.00239562046600759
MBD1A	0.00384631584669954	-0.00772372059384444	0.00214624677519328	0.00323171553586558	0.00346394921175108	0.0111288548047193	-0.000879286395134265	0.00185657553096765	0.00370223804724728	-0.00509113445976693	-0.00200834811532079	-0.00484808942517341	-0.00288913949469602	-0.000764379611821408	-0.00251427228893087	0.00356719400718521	-0.00427739636616206	0.00437120258779774	0.00177119637169851	-0.00309253625104507	0.00675609620039386	0.00223864970531603	0.00277640607970737	-0.00214526258617664	-0.00300447974972086	-0.00519767673550293	-0.000665777038344355	-0.0042903307937367	-0.000706406599064624	-0.000639192976065441	0.00475297573742437	-0.00273156293530719	-0.00125213413576569	-0.000163960409268897	-0.000171186165862445	0.00727229831031832	-0.00430502264212154	-0.000834833839393661	0.000393618000156952	0.00423426989548588	-0.00218525629252882	-0.00401629360836508	-0.001400296749685	-0.00307100826253612	-0.00156921009486801	-0.000450475846211754	-0.00350879940447836	0.00486183939365897	0.00239592440696988
MBD1B	-0.00128491625053057	-0.00330964125521303	0.000614719353547899	0.00266149421355359	-0.00168385926869079	-0.0066317975939092	-0.00402073658495536	0.00563369134698967	0.0102267009611643	-0.00289773609051386	0.000214483355324498	-0.00286365649113483	-0.000801874529969437	-0.00369027737432994	0.0059401328471655	0.00298744523187433	-0.00123271456680444	0.000159057220649916	-0.00212472617458853	0.00677285579658893	-0.00338673290241371	0.00750319954070238	-0.00361954693896062	-0.0022990806197855	-0.00739165277207537	0.00164611242716153	-8.00759026545577e-06	-0.00235130150658578	-0.00836385445879912	0.00368545294032336	-0.00169419505199931	0.00832575987978006	0.0079739707841669	0.00181577773097698	0.0041788112380607	0.00578226524562853	0.00145742008615768	0.00217330394990241	0.00776022856820529	0.00118152758323378	0.00219283927178804	-0.00106013650396089	-0.0029109773907243	0.000903517612605883	0.00159361668688648	-0.000791866128548763	0.00389160036695639	-0.000243915656451553	-0.000227848692171245
MBD2A	0.00187908682757442	-0.00414913303717737	-0.00283277352244725	0.00565391771498169	0.00315252397065342	0.00403154241662349	0.0012185329817181	0.00309813052356467	0.00805121424264764	-0.0010635800040639	-0.00589525606541944	0.00117627385156922	-0.00463871033210617	-0.00407020950801309	-0.00111144203504191	0.00563952730780267	-0.000373236962720395	-0.00158960515296625	-0.00368575663405715	0.00385063715126016	-0.00208610516121634	0.00100801765544807	0.000114424021829987	-0.00426188734551216	0.00241488642131371	0.00519777453749481	0.00272695347666342	-0.0018655181781619	-0.00163432172303593	0.00551445111734653	-0.000280344827043474	-0.00476098589472093	-0.000915140876326939	-0.00422012807302475	-0.000817371070937731	0.00314133436201609	-0.0024860227684987	0.00083459313326355	0.000266968939528455	0.00063052044563744	-0.000204449161478746	0.00189551214812154	-0.00345578426154272	-0.00430415598659204	0.00618381900530452	0.000297751069819037	0.00283513334744148	-0.00412209582105174	-0.00455324512554688
MBD2T	-0.00802996406302396	-0.00361724810669506	-0.000598555900169411	0.00705945416818384	0.00358514560064049	0.00210700241746354	-0.00439862970802382	-0.00748307444523488	-0.00277500919432119	0.00117649429574703	0.00117350003777218	-0.000743099557850835	0.000799106513694916	-0.000946201847635393	0.00173391502491941	-0.00830509104270499	0.00288661149157474	-0.00596091734177414	-0.00793032439729375	-0.000982402243933417	0.0022439750495033	-0.00168481183237078	-0.00169136178478589	0.00171547425301681	0.00625951973570283	-0.00235923796766196	-0.00382849945487257	-0.00138416763264344	0.00342367874223952	0.00358041131767984	0.00683646493373505	-0.00166353333618427	-0.00255867443034355	0.00368174201917306	-0.000987463520542508	-0.000609668368387817	-0.00679725830648362	-0.00365876522033425	-6.65363303506522e-05	0.00111413914681282	-0.00415844461762757	-0.00732920007100929	-0.000396942118805306	-2.97620469637052e-05	-0.00675343718251383	0.00411242127586724	-0.00227561844731492	0.00143873822442912	0.00239694744796855
MBD3A	0.00468309749777871	-0.00148691042685503	0.00163309156022118	0.000879245168840541	-0.00457731313123904	-0.00364620866211083	0.000521572133060356	9.7698016007758e-05	-0.00204400681787579	-0.00335697956404338	-0.000573913160841148	0.00157836412427436	0.0027723419672995	0.00357322017677048	0.00213833095762039	-0.00251287230805479	0.00447956808910346	-0.00902951062461069	0.00131291528697303	0.00081704041922214	-0.00251270936505086	-0.00426279532748514	-0.00120078180793398	-0.00103514457016872	-0.00355552886128147	0.000456626314853743	-0.00301747390068393	-0.000616495586296071	-0.000974895066347826	-0.000104461346064081	0.00449413161224599	-0.0049270657731257	0.0051009936126307	0.00194414737007876	-0.00227621033715911	0.00208812014473619	0.00593877973515495	-0.00134904526849483	0.00084769508904701	-0.00123111487362551	-0.00613781455165027	0.00303651388900668	-0.00312373527637581	0.00166111075994581	0.00038423208034464	0.000530399899717229	-0.00330668901922562	-0.0045172650496409	0.00503557854703522
MBD4	0.00667376370922867	-0.00841659524137789	-0.00501777658969033	-0.000725703318400444	0.0033744920317747	0.00628119490541255	0.000274077521422648	0.000131481302403354	-0.000265379847480884	-0.00385883956838582	0.00339971197865165	-0.000643535664298579	-0.00429093035155079	-0.00166165061929453	0.00601543855477656	-0.000488875131729168	-0.000225852777657866	-0.00333404291743277	-0.007885660354697	0.00521337716740449	-0.00154496057397884	0.00866831579796481	0.00355851803654953	-0.00189639316359326	0.0077280814571573	0.00336842950103143	-0.00242737883793086	-0.00221997690002872	0.000890425718399746	0.0052522615255869	0.0107413935464479	-0.00195698818303317	0.00702051682300829	0.000664162898070343	-0.0022752161223388	-0.00272821750484952	-0.000731254244857793	0.00137889631159509	-0.00291900565614077	-0.00213824560714592	-0.000914830974220793	-3.13310697345818e-05	-0.00492905080900382	-0.00197467912724794	0.00067687477565152	-0.0014408239221916	-0.00257868830865975	-0.00226264395635739	-0.004481760722887
MECP2	-0.005708273196482	-0.0054452387619391	0.00855726730017213	0.0064961245981449	-0.00336003273265208	0.00372779321780555	-0.00306963520608907	0.00546265134451246	0.00711538958024389	-0.00419191552573083	0.00513485061591979	0.00236141576154857	-0.000621365440150322	0.00534888480812995	-0.00136310308567927	0.00204046687957508	0.00516357643782259	0.00177210652753936	-0.00454660245991656	0.000421216761965435	-0.00286751770741878	0.00371826864122856	0.00664598011770809	-0.00168944053927495	0.00186390276944817	-0.00131003564923755	0.00217009826438411	-0.000955057759109443	-0.0026938793534144	-0.00555321539327076	0.00436263486703181	0.00424316926790761	-0.00324191576812381	0.00869374000061087	0.00113081007026323	0.00159720139933557	-0.00473156338041941	-0.00369875296613337	-0.00173789279367456	0.00156381005512754	0.00306612659210072	0.00505159808952929	0.00660177182523928	0.00417692534371545	0.00225793339856689	0.00297630488414912	0.00335762764463849	-0.00399461288159637	0.0062710513836093
MED1	0.00265156642298044	-0.000634159239734922	-0.00129914243185626	0.000695785579764165	-0.00273248425496949	0.00172480949047844	-0.00517362134067173	-0.00390201972560081	0.00285833067831044	-0.000889887968668785	0.00340624215080038	0.0032627429048897	-0.00181027018122446	-0.000523278183013438	0.00427711926249009	-0.00523765974189132	-0.00501227860696216	0.00315112369531981	-0.00458730675032044	0.000944637687082865	0.000314427046893246	-0.0078069677754017	-0.000992961095315062	0.00185879941166655	0.00454465095894671	0.00143378184991405	-0.00142759309079686	-0.000776317596451015	0.0013046255354676	0.00256730320736711	0.00275757474096085	0.0111973301510846	-0.00250849691051437	0.00340499614964198	-0.00775827835764824	-0.00712451793789782	-0.000637060877701117	0.00414445483269696	-0.00291576001420836	0.00308029669506772	0.00638774464426805	-0.00521536110839523	0.00273379987548502	0.00354733437434301	-0.000283922896375526	-0.000718035946557495	-0.000693039226113424	-0.0048724907280926	0.00205232360097797
MED12	-0.00139784382134697	-0.00595736876440543	0.000805118270707957	0.00552118418550321	0.0012789759870624	-0.00320879125958149	-0.00250426336244916	-0.000750590120659682	-0.00519558263116783	-0.00393530455519994	0.00198786016478307	0.000713696678180692	0.00137086704396992	-0.000652452116039967	-0.000744589071536245	0.00282513714960276	0.00122164564269685	-0.00190784111921385	-0.00131791719385369	0.00390288601005977	-0.0011833256096723	-0.00499347893782964	-0.00374753948996559	-0.00293785129092715	-0.00039669020354547	-0.000939625609714085	0.0036771653260726	-0.00493715193600296	0.00042348727028233	0.000692222818280325	0.00477048589179813	0.00113839899112769	0.00149337515561487	-0.00887528795584037	-0.00152275337424318	0.00096503963012968	0.00377161342082388	0.00674418960742422	-0.0036129542441403	0.00220226437611389	0.000431477258950028	0.00587897848123618	0.00410729268684588	0.00474049102200525	0.0024607234936871	0.0024314539803572	-0.00112692738460435	-0.00212761349872573	-0.00449528440831336
MI2B	-0.000558352416221871	-0.0047374634244736	-0.00813870125493573	0.00537462010430044	0.00167419485335692	-0.00156811641475276	0.00344829643527609	0.00129168881973106	0.00418394502025578	-0.00099998685626479	0.000371859907383446	-0.00412137794608309	0.00925768340821194	-0.00162114106432964	0.0023351900914854	0.00371674389750145	0.0024850432713432	-0.00428633752984313	-0.00247716700806502	0.00334646589473366	0.00369797219827446	-0.00446679115551067	-0.00273076107945403	-0.00056661616646888	0.00415472273450556	0.0012395945555425	0.00316472046174644	0.0128220120284393	0.00175612347415462	-0.00382779163634532	-0.00247113150287664	0.00553288364944041	0.000434358021821446	-0.00416944056337222	0.00134686513396164	-0.00286553829027695	0.000214414719259755	-0.00496826546149927	-0.00540593721879177	0.00292559907231914	-0.00506333075971064	-0.00291346201546948	0.00083160810968608	0.00191857265752158	0.00272676923322064	0.00197564030568751	0.00439109793532668	0.00291502629474425	-0.00540186212114885
MLL2	0.00591323805612558	0.00823391305311472	-0.00280354342345604	-0.00122110523478767	-0.00665673200480076	-0.00263886704594833	-0.00192973037806083	-0.000524875483429934	0.0044419958996144	0.000811319581684929	0.00674817194639453	-0.00384161476082487	0.000601903527138614	0.00315609784726363	0.00829839784448632	-3.72370922359479e-05	-0.00208196173803913	-0.00677268489216851	0.00469346629993104	0.00509896627569829	0.0032624349693612	-0.00347731921146844	0.00573557120402387	0.00536232685598627	-0.000354191668190344	0.00125560442004383	0.00133467493567422	-0.00014623470908936	-0.00116228871011485	0.00037883868335352	0.00109937063559542	0.00189044439381904	-0.00224953722742559	-2.16442584223448e-05	-0.0015703742592242	-0.00481743380415574	0.000904373625046791	-0.000596366350296261	-0.000226163140900667	-0.00355294994107729	0.00861076215856721	-0.000656498576914659	-0.0015653245149559	-0.000259081648617434	0.00246793563391341	-0.00317643537732522	0.000663473512579194	0.000591595826534047	-0.00682436517767213
NANOG	0.00191535248940971	0.00383065107945004	-0.000853282418971841	-0.00609486958876688	-0.00350304255115121	-0.00100078256622295	0.00545396254520363	-0.00221473904157346	-0.0014154346085074	-0.00653551339517239	0.00557123942477198	-0.00466708429123599	0.00376010478457377	-0.00408970339620828	-0.00294368665490121	-0.000581817120122051	-0.00564863009504098	0.00409420713656353	0.000138925904378674	0.00337564115546234	-0.00246562280698377	0.00100254457995798	-0.00180138695801336	-0.00848455247353682	0.00246303183545371	0.00298400499314926	-0.00114802258330848	0.000289803110823067	-0.00302978606426103	0.00710408470242601	-0.00431068875909925	0.00272755603803947	0.00238378963936142	-0.00227460470294551	0.00266861110288801	0.00260262157909831	-0.00103285040375767	-0.00153795904741997	0.000242930620507147	0.000846108725338865	-0.00218626474216767	-0.000559781031936317	-0.0025116519858112	-0.0014357143559801	-0.00218351134237238	0.000728283790658055	0.00710741268547666	-0.00260435169336749	0.00497241852887039
NIPBL	0.00127595632018383	0.000721196750193618	0.0037701212194724	0.00213500223975549	0.00150106569959822	-0.000848190107466345	-0.00405858579395061	4.33220246594785e-05	0.00208742713293237	0.00209410471690526	-0.0012004540278283	-6.58711665109017e-05	0.00507308838089369	-0.000703446192807949	-0.000963575088157668	-0.000621768012821024	-0.00487625779347881	0.0019068890078814	-0.00158228574435829	-0.00825396181871173	0.00475481639563715	0.00801056946092614	-0.00639615134401603	-0.00385086167257662	-0.000265155895661872	-0.0043522666987978	-0.00340853985261992	-0.00322720900075869	0.00298189850731706	0.00114070638969019	-0.0064765249435534	0.00681381756217901	0.00260457752439046	-0.000671537765720931	-0.0040351530448306	0.00576273851801405	0.00305880383980775	0.00632031467689984	-0.000951935102953596	-0.000636277675261998	0.00572398749819965	-0.00306577354248302	-0.000911060368216716	-0.00390343198627611	0.00290699660365511	0.00552033923078784	-0.00219938084417693	-0.00332716182253496	-0.00274676497058273
N_MYC	-0.000182548479399687	0.00227452845050015	-0.000517610379537766	0.000894918078180044	-0.00812974373721123	-0.00594600168142186	-0.000443428115198699	-0.00266397839095913	0.00152859083770587	0.00100370929140765	-0.00267249212593467	-0.00525489702227235	-0.001746360792558	-0.00101428926303383	-0.00351064492202747	0.0048761526029875	-0.0012252062895709	0.00441069584917451	-0.00465843123277187	0.00142194505317575	0.00488458105392184	-0.00427202065617195	-0.000535833691415749	0.00235749755075652	-0.000229684900315259	-0.00880899892303463	-0.000288951013782223	0.00376706357749577	0.00825054187335064	0.000793443257504556	0.00231099522807124	-0.00814239352251183	0.00195289764624888	0.00323812205336534	0.00470141045802062	-0.00027439618956668	0.00295208841670605	-0.00645176884024984	-0.00697207118339671	-0.00213985278852021	0.00217277027384993	-0.000903094440698827	0.00484923303677622	-0.00332057691379522	0.00442912066543211	-0.00386051723062561	-0.000637494202131521	-0.00070166585226484	-0.000786706581438192
OCT4	-0.00146242587761974	-0.0035147910290079	-0.00324931150520984	-0.00216994118608397	-0.003044544241245	0.00311240639115277	0.00402800510787528	0.00707982119784787	-0.00292623913423305	-0.00182806705722743	0.00299834965486036	-0.00240041238806974	-0.0025490823360684	-0.00132340208467771	0.00109413844536299	-0.00126628247581629	0.00210398451484026	-0.00504518408948898	-0.00350565890409532	0.00313378893157171	0.00120660007301394	-0.0057912553460097	-0.00649328396614129	-0.00172763077538324	-0.00790383313927593	-0.00674737064643159	-0.00656299081311601	0.00800176193813745	0.000365232709023987	-0.00135147579370007	-0.00216331834759481	-0.000222130418821323	0.000905625708857481	0.00301503556156579	-0.00108508482372981	-0.00286491772498102	0.00304390892857472	-0.00258011442812339	0.000309591408586543	0.00587653601047944	0.00178669282341549	0.00118326778490983	0.000233211746728929	-0.00520254913980207	-0.00572510972853434	-0.00169238036575917	0.00485095229200591	0.00308322968868963	0.00401982853145882
OGT	0.00253951619215684	0.00965875000870543	0.00749489436039562	0.00647917281170041	0.00374189695194811	-0.00203229248644929	-0.00161308462443933	-0.0025480653621974	5.32531730909113e-05	-0.00196413330308306	-0.00276496340100055	-0.000108940803071969	-0.001456320494763	-0.00613815010969876	0.00654415616666316	-3.49070840180927e-05	-0.00369785479017673	-0.00779106958781932	-0.00038915845724063	-0.00609040173688357	0.00627929638087049	-0.00147285178289085	-0.00853590063287656	0.0064396396170137	0.00485191449699343	-0.00152085522292966	-0.000433684809785558	0.000991936442945314	-0.000898586465589334	-0.00519955579404865	0.00240025789035539	-0.0010647924005615	-0.0019056502394478	0.00155430853715307	8.14259054518251e-05	-0.0023663914656638	-0.0023364166600544	0.0042197799790502	-0.00517695476064122	0.00285706472791648	-0.00053433057985833	0.0075922600650626	-0.00500385980862529	-0.00176345971078012	-0.00220569044570679	0.00671534001700081	-5.21363479583244e-05	-0.00439560541832123	-0.00156728458057391
P300	0.00162686918459205	-0.00463211486852636	0.00433853721494884	-0.00296481694650637	-0.00113965242011941	-0.002081146143048	-0.00132907537879487	0.00488653093952719	-0.000863508644613761	-0.00340132865589697	0.00537724951800804	-0.00254908194108887	-0.00704846189474713	0.0028312665903842	-0.00221102873261701	-0.00874003105774471	0.00196545049297892	0.00215979721077041	-0.00360365113645133	0.00332856162243686	-0.00490622401496633	-0.00497801826266729	-0.0042147418586206	0.00157211837422347	0.00738742347294487	-0.00206199522911067	-0.000870767893784479	0.00112352596513377	-0.00263855288910291	-0.00160138371124964	-0.00606079394217204	0.00282342165018586	-0.00142109146363928	-0.00694545842260124	-0.00241563652629619	-0.00377875832839257	-0.00709950884222844	0.000134875241359849	0.00697308906054435	-0.00341936201467377	-0.00227397502469785	0.00405639687585579	0.000300004227790833	-0.00327457236793514	-0.00418589235883082	0.000273051601102633	0.000455468109201676	-0.00111711893112831	0.00182220188995267
PHF19	-0.00138393987804439	-0.00375264789904487	-0.00384288313058992	-0.0054858452075676	-0.00320953100433392	9.02286835812831e-05	-0.00405335484838875	-9.04641882935957e-06	0.00655621709951404	-0.00924886449581353	0.00500548844847075	0.00409814334638527	-0.00249582965425642	0.000783081525333751	-0.00123713041738505	0.00247578277487316	-0.00534890596425147	0.00326174392202942	-0.00479401068434382	-0.00214616184434725	-0.00725879744002754	-0.0025798721587562	-0.000965008354132202	-0.00357274223530982	0.00033344546104428	-0.00187223262045227	0.00807873863145806	-0.00290540263295843	-0.000702963486502514	7.38166886089128e-05	0.000358482817619453	0.000689359291819826	-0.00134916802166382	0.00163909394138717	0.000773350926398565	-0.00120360662581527	0.00458578299426755	0.00283737338125708	-0.00495560482257322	-0.000352696303539281	0.000242782110002405	0.00543480598312815	0.00257670598745417	-0.00115628284859165	-0.00314542343655789	-0.00469674985635238	0.00224974388216291	0.000257479942844227	0.00700290400467543
POLII	0.00351333493452661	0.00101543783082965	0.00247001405871995	-0.0016891756398701	-0.000567624921863897	-0.00250755624585513	0.00408056329577304	0.0071712611393136	0.00200994587589749	0.00392571239002279	0.00470659262928212	0.0069531347493149	-0.00146860366758577	0.0010942029581286	0.00238789852954257	0.00325841828677656	0.00475630455550266	0.000606625326214415	-0.000419239153266128	0.00753173609137617	7.12161231443946e-05	0.00671017853293477	-0.00132090950119701	-0.0017740252469169	-0.00274271339554776	0.00373542501700739	-0.00139453076841699	-0.00350010403017601	-0.000238723025415657	-0.00213537045705072	-0.00286198383114357	-0.00325608951652751	-0.000728923107072529	2.24463284324555e-05	-0.00382024051075366	0.0011756557457184	-0.00118396939036759	-0.00490609755461003	0.00314289608062653	-6.01254333811392e-05	-0.00716283639632276	0.00312181312715687	-0.00483091971297993	-0.00357626356459363	-0.00450061423402355	0.00135792068310045	-0.00363347891075179	0.00302833096118753	-0.00406916247890946
RAD21	0.00173368150864508	0.00166672986095049	0.00120386720197283	0.00251363835655829	0.00576859060016029	2.38837770706884e-06	-0.00678645858136176	-0.00561829568567046	0.00286163895311721	-0.00229422127866813	-0.00114492987351492	-0.00395647132762582	0.00240953767883546	0.00543634019321726	0.00290193073659399	0.00123045907646039	-0.0014322490697544	0.00433634303934139	0.000192141177082287	0.00368255829418971	-0.00096303568022269	-0.00335270884541381	0.000893003998645592	0.00464692003961429	-0.00488699835295704	0.00210170725537449	0.000761689211829173	0.00220717781359137	-0.0061729050394269	-0.00433340438223417	-0.000226201317045012	0.00372051708593339	-0.00531837428611343	0.00181501752685299	-0.00348667416129919	-0.000529781155282523	0.00441577521713139	-0.00371169665558362	-0.00497821128276762	0.00072314645822135	-0.000155414325473128	0.00618573715149237	0.00623309479645586	-0.00325013518564514	-0.00114808988592325	0.000300928695558313	0.00504858805086105	-2.03197265276049e-05	-0.00407393421140754
REST	0.00139302225047416	0.0106652995758702	0.0108503297507304	0.000947225774919948	0.00163527516783829	-0.00355304300723682	-0.00448376238973295	-0.00326967758903673	0.00351665129795123	-0.00585532219509025	0.00737370909132118	-0.00740974746113821	0.0101501604205901	0.00160867412860136	0.00375772648275094	-0.00161451677089146	-0.00120275240805947	-0.00512761242771954	0.00799741999277497	0.000527934633749047	-0.00981263332249351	0.00645521416927546	-0.0050208087962252	-0.00411662166277804	0.00471542408786501	-0.000439055689291526	0.00114688790254769	-0.00466654515811605	0.00136915913008156	-0.000723982855157868	-0.00422868013692355	0.00371675683906062	-0.000142408659559909	0.00613527873099855	-0.000260320661639334	0.000647090037466496	0.00523373417141047	0.00156623382175536	0.00843717148176936	0.00199142933899892	-0.000978215197876959	0.00136473429523794	-0.000633895793938513	-0.00277670003060735	0.00397533465990277	0.000103055315401078	0.00250157574598998	-0.00103048630822871	-0.00328233988887172
RING1B	-0.00112302908119226	-0.00345449546092072	0.00274231228150146	-0.00366308609511336	-0.00310011261492938	-8.84473123937822e-05	0.000266790395425445	-0.00073693550787269	-0.00184303288071758	0.0022833429938864	0.00126402946055235	0.00335232904278505	0.000281035740169447	-0.00353939805975529	0.0126428630093675	0.00106663428549821	-0.00194086162224343	0.00175676829864618	-0.00247827847239583	-0.00185726435756614	0.000769474767473979	-0.000764515951851291	-0.000564297870064054	-0.00375230992710744	-0.00239866857508942	0.00149668827957378	-0.00396060268079164	0.00428256753924621	-0.00458051339968241	0.0034844559485489	-0.00203249896733692	0.00284551689356445	0.00118814899164261	-0.000549544434815061	0.00493138314582752	0.00682213319930771	-0.0014825656258094	-0.00507201929008318	0.00354815964030173	0.00171565487436437	0.00249139389743935	0.00579957679984304	-0.00723368041289706	-0.000509823422673283	-0.00439448999952168	0.00232492442298435	0.00554449953400648	0.00157911936303506	0.000866789656729148
RNAPII.8WG16	-0.0018899533687662	-0.00183270516608395	0.00107654266248827	0.000872782169460499	0.00232053578248663	0.00262008359080154	0.00451389061820001	-0.00135983732412354	-0.0017306282049318	-9.01823994014618e-05	-0.00366333687967106	0.00369727706471476	0.00351915396109218	-0.00253621399884675	0.00277960114896799	-0.00264681952243289	-0.00235438578202583	-0.00218596565610104	0.00155424771410974	-0.00508452131332413	-0.00567266720503448	-0.00381236103866649	0.00253539112697175	0.00140608345553429	-0.000634905265451145	0.00253894692935382	0.00340485122629755	0.00588277971809613	-0.00073768133235836	-0.00466190632477368	-0.00145407489644497	-0.00629246900105918	-0.00480347307887139	-0.000133243664146803	0.000135243132201415	-0.000734649284321791	0.00303361348392792	-0.00212171320069872	0.00104124646634661	0.00127169425650075	0.00350549936787493	-0.000287729672824367	0.000873229518864279	-0.00624436480973662	-0.00154791067880442	0.00188630189548266	0.00952911946748353	0.00495620311504196	0.0040458742512152
RNAPII.S2P	0.00584415937485753	-0.0025192146945658	-0.0103651300595811	0.00578741822391206	-0.000702133457733042	-0.00242659499878624	3.97372637615742e-05	0.00182902266137673	0.00205033970139283	0.00692934231607987	0.000164046915772662	0.000900651799183599	-0.00562189677140802	0.00215607723170814	-0.00108547838981698	0.00648784125466455	-0.00112318010523768	0.00198569453933517	0.00623687652215699	-0.000453028464788204	0.00156640436696659	0.00256584693005227	-0.00421518556917268	-0.00378559152650328	-0.00816166740548297	0.00313807301412653	-0.000964212482986498	-0.00222261009316762	-0.000751598994137411	-0.00430919114270341	-0.0015427749937566	-0.00237254614934226	0.00128615720004461	-0.00228078998006209	0.00362045978037018	0.000193904687325349	0.00762698428103338	-0.00186435952069298	0.000936565285373702	0.000143461060609178	7.55177476633135e-05	-0.00730739221400802	0.00244473054904429	-0.00397481501798063	-0.0034870996785332	-0.0017556801250829	0.00501348825154356	0.00271926279858334	-0.00522855333449672
RNAPII.S5P	0.000354194620660588	-0.00130159290883866	0.00223597279304945	0.00151491329133979	-0.00213219615670459	0.00250084667830056	-0.00826348986171423	-0.00451636086862011	-0.00273306320523185	0.000910808971951392	-0.00337127454978359	-0.000325220394302288	-0.000624170504874863	0.0073479696623949	-0.00484373604573146	0.00213196498226543	-0.00375939211247394	0.00154982654557663	-0.00421096455157093	0.00135897483809716	0.00442776459988791	-0.000546179266756133	-0.0008281820971871	-0.00132077848945515	0.00203333820177898	0.0103302682619771	0.000837284119535174	-0.000668195612259138	-0.00441018022281146	-0.00491625318517116	-0.00740747317895728	0.00176302640539099	0.00146357959893035	0.00169274018376242	0.0032168667937534	-0.00661807674052433	-0.00687748825791037	0.0073423837921841	0.000471847889594991	-0.00438759017520986	-0.000121238584233485	0.00393976635177855	0.00403404930996272	-0.00336505905437492	0.000523242504205116	-0.00564388250794187	5.15773494948192e-05	-0.00277782314337056	-0.00133512414242802
RNAPII.S7P	0.0022070364233793	0.000217318474235966	-9.15682835585266e-06	0.00185247365661818	0.00359219704727712	0.00355696203230529	0.00075964110406989	0.00462361741350084	0.0055567187277475	0.00214629999259543	0.00408755118043733	0.000398660844545997	0.000487331953472136	-0.00279519508914668	-0.00310399674704365	-0.00232808314625137	0.00144911150490659	0.00244791397998498	-0.00379231714622319	-0.00222491454015139	0.00141909658743776	-0.00347469317840636	0.0023418477179319	-0.0028304721069391	-0.00435077825499191	-0.000322351013796386	-0.00149163932707355	0.00393270588630139	0.000240824217772317	-0.000387786473742381	0.000219481979913878	0.00454096320781316	-0.00357170808427568	-0.00334747253458233	-0.0064033507123629	0.000980834975360746	0.000444916010120246	-0.00284659331945781	-0.00309624037569364	-0.00152489669707916	0.00417997708576793	-0.000697692523466458	0.0128284284671956	-0.000177250907476379	-0.00125350920166554	-0.00470396796100204	0.00362320707464895	0.00621535089960567	-0.00226125238267574
RYBP	0.000928883279345557	-0.00227690064644347	-0.00376257845358962	0.00248781314179705	0.00250205458838131	-0.000998999522555865	-0.00150523232490864	0.00518029930384217	-0.00014206111427393	0.00151657623226702	0.00484631000396349	0.0051734343766632	0.0012302099413283	-0.000609763590445852	-0.000838412123633161	-0.00377714949281718	-0.00266623101207817	-0.0015426083923613	0.000529788304169986	0.000487586085666221	-0.00368886627287272	-0.00345069961228574	-0.0028875315326677	-5.46539289784526e-05	-2.08912043558668e-05	0.000415352480328466	0.00448249029063828	0.00170162597433457	0.000841091022397521	-0.00507348683350353	-0.00317067241830118	0.0049175407596469	-0.00254856472679989	0.0016863853297029	-0.000649172949121442	0.00324015852208231	0.0045503596704687	0.00503772115268055	-0.00624230955097909	0.00443099320628865	0.00649639760056774	-0.00271751477676873	0.00118459368276375	0.000909217559926622	-0.00472031632484583	-0.00271831557758133	-0.00116941143416877	0.000746415279846651	0.00361965647406667
SETDB1	3.48333726078082e-05	-0.00250543467195418	0.00310860087805285	9.38933927500568e-05	0.00431315527316569	-0.00316620998709456	-0.00128819867500705	-0.00174331136393069	-0.00661824542096335	-0.011792348261246	-0.00513934835747102	0.00806210154357183	-0.00423308480434917	-0.00356063911937816	0.00041690821562583	-0.00118495668808459	-0.00762103465641655	-0.0101994193929641	-0.00494713236808963	0.00365627347169821	1.58047422577648e-05	0.00225036062693088	0.00423947245799503	0.00540453198193773	-0.00512435509607375	-0.00697108935675932	0.00127859346112463	0.00690268729686639	-0.000178652281283194	0.0042997429798164	0.00169083733786956	-0.00304511891818003	-0.0050624461046377	-0.00424747374694257	0.00842132995641957	-0.00402280714727255	0.00012451178977582	0.000306348807486184	0.000294347275357997	-0.00346553786154391	-0.0026702338944989	-0.00386783910522951	-0.0085985366094104	-0.00284295371285487	0.0003684466222103	-0.00328525978062482	0.00498770289721632	0.00225351924489009	-0.00224641380192566
SIN3A	0.00291263725628135	0.000566716471544431	0.00221996100662761	0.00663146613162287	-0.000699062959909236	-0.00314210731321618	-0.00261215948748702	0.00442715770334244	0.00317621409988291	-0.000145483841573585	-0.00393690111741132	-0.00399907647847674	0.00235980854019341	-0.0072168346862574	-0.00855128381522886	0.00650664014386838	-0.00141264380693723	-0.00938946803595287	-0.00479689343840663	-0.00670988111495748	0.00474306872763629	0.00257852856129216	-0.00962020848865547	-0.00817153431242296	-0.0022143025283686	0.000667308196388335	-0.00163961693687975	-0.0060150351346999	-0.00406448150174557	-0.0055509111142065	0.000917487994514643	-0.000994273672958492	0.00287426263612438	0.000633585194885965	0.00289741578749892	-0.00526066116009705	-0.00104642377280807	-0.00227738442218227	0.000158238917550608	-0.00190158268910003	0.00226960371810078	-0.00726114895571027	-0.00109935213191702	-0.00562249400705993	-0.00102792658071158	-0.00151787537492264	-0.00308093184821501	-0.000426864324945958	0.000496675764170963
SMAD1	0.00264451800023396	-0.000353930763484219	0.000396729274589474	0.00077443441852588	-0.00548276033009415	-0.000365091812406696	-0.00676674803326688	-0.00335215403907261	0.00136947094301056	-0.0029184375460011	-0.00206762657175419	0.00112076775105897	0.00402662374512083	-0.000337763017184508	0.00261462636039045	-0.00267548717170379	-0.00103281329082254	-0.00454042459078367	0.000910161850661036	-0.00260242594603833	-0.00194686386121326	-0.00063407928916777	0.000822703850712131	-0.00271317504572491	0.00179952142112989	0.000972589166852087	-0.00157928693377734	-0.00308448638677812	-0.00115586745303266	0.000887429232917831	-0.00409788326409679	0.00240747988145951	-0.00119220075377465	-0.00624889931401014	-0.00464478101967236	-0.00430933801963713	-0.00312098473733892	-0.00549473244130255	-0.00342314966264883	-0.00377526425071158	-0.00563936768682103	-0.00548144138235098	0.00452056916626284	-0.00130206175739371	0.000168436377219822	-0.00321020973622376	-0.00738626982139494	0.00501833037392642	-0.00208769892025577
SMC1	-0.00603756055120081	-0.00176618882593805	-0.00194927728904806	-0.00284310190153204	-0.00251354729923064	0.00476199179073464	0.0046364550921996	-0.00273951940465202	0.00574108390802992	-0.00396479013129157	-0.00405655720097137	-0.00562882371811025	-0.00124033116231859	-0.00035738679217214	-0.00404847862481683	-0.0037792379988107	-0.000786860217964157	-0.000948394787043423	-0.00447747399082764	-0.00350986989264454	-0.00123280941694518	0.00671068714718309	-0.00462346635718777	0.00337384660191094	-0.00261414077988516	-0.00216534715854955	-0.00248637000532023	-0.000393391609418025	0.00229689814151107	0.00552360350355513	-0.0075295972147007	0.00139288527358822	0.00448432908917887	-0.00231537027425635	0.00621313484909572	-0.00341404840734804	-0.00252719759376807	0.00482549885247529	0.0069706703036141	0.000729719896090451	-0.00273809086379349	0.0048687619359351	-0.00537473762529546	0.00523223505135287	0.00017348057482806	0.000398278272102432	-0.000522916855644726	0.00764104559912848	-0.00564602417303203
SMC3	-0.00327878716566499	0.00229947503537225	0.000812771355907381	0.000546398187291468	0.000252345209202735	0.0112581664495416	-0.000857161619158962	0.00276328101480453	-0.00167526619837275	-0.00148427412361993	0.000368974510328382	0.00249918135873134	0.00420329145715903	-0.00185735056943292	-0.00202230686407426	-0.00590780343831209	0.00290962347682337	-0.0057569286268399	0.000396028511085101	0.000767626641404764	0.00337180478961735	0.0047627883331032	-2.41296907350812e-05	0.00407490690086769	-0.000894854039623441	0.000755530725360607	0.000764311586409277	-0.00314676688600921	0.00199387579511787	0.00398703779702649	-0.00340376498960057	-0.00393795606613881	0.00595756196335731	-0.00211410004158476	0.00199463970121521	0.00110068111223968	0.000176107075269606	0.00202363246883749	-0.00230663616771617	-0.00101693752687206	0.00153142345981876	-0.000808895733540293	-0.00306464636388934	0.0024293271147212	0.0034482440141512	-0.00591106145887664	-0.00253047182467978	0.00129375096884548	0.00361000672928521
SOX2	-0.000306112782892641	-0.000512211383655206	0.00199657062645203	0.00158315815495477	-0.00172005707265833	0.00237649180161038	-0.00229860820853964	-0.00403437270156887	0.000373545074011576	-0.0019357961752153	0.00127235788801106	0.00373511009438731	-0.00260440442497017	-0.000897484695404443	-0.00138902815631911	-0.00621054424983201	0.0078084473178886	0.00401831646637385	-0.00150993524954794	0.00091457872442966	-0.000559845288157714	0.00564597125853739	0.00177394083176949	0.00241730983436267	-0.000899079729197542	-0.00317094991057573	-0.00134542408225697	0.00337547539118172	0.00179325040641809	0.000406441664636259	-0.00379100894179683	-0.00172699777448959	0.00137511809422709	-0.00531607012004787	0.0054294491251536	0.00305763677182915	0.00124302155141927	0.00127003544343441	0.00166566284447178	0.000810833953491292	0.00100148510246978	-0.00159771915787195	-0.00177766625338172	-0.000139523092104901	0.0043517475896682	0.000363038145177985	-0.00401653506283168	-0.00163792491812286	0.00289288418109923
STAT3	0.00116104388610019	0.00362327088660953	0.00392371385195186	-0.00638139672003695	-0.00288612781878103	-0.00355404238871967	-0.00480078946308365	0.00165621647555807	0.00361800241984615	0.0123797404098744	0.00339496803509465	0.00934240260875945	0.00073748095085982	0.00500086486535889	0.00571219920949673	0.00279462622256179	-0.00333893615208874	0.00300201997826983	-2.35546227807549e-05	0.000467509628679126	0.00474202226689994	0.00288168208138165	0.00302189967632902	-0.00176066608364606	-0.00427530138345273	-0.00203011489472114	0.00262843715941006	-0.00456054858029307	0.00423843536665008	0.00723632140091718	-0.000580228412224832	0.000746944010804754	-0.00421168597318711	0.00146085971519192	-0.00201705631055819	-0.00310656628106335	-0.00379767513947131	0.00227014892083792	-0.00384430340246727	-0.00446650543645088	-0.00499128806906274	-0.00210398504770436	0.00173917582020951	-0.00403736400278577	-0.00143750869195211	0.00110390735756466	0.00214848842677934	0.00932589393634185	-0.000132110926805672
SUZ12	-0.00166217571522503	0.000444256489111833	-0.000451641532663745	0.001107402346482	-0.00185696574591555	-0.0034761714744772	0.00177821357318882	-0.00124959173876229	-0.000622966602370994	-0.00536990591273355	-0.00121898814423898	-0.00262467141630231	-0.00361557924272225	-0.00624580259145779	-0.00709954120897764	0.00593128878715732	8.47593765958058e-05	0.00561961836807136	-0.000339850137175271	-0.00243073521071287	-0.00262274227788162	0.000526114774973289	-0.00313608859869075	0.00868600046151495	-0.000180704199435184	1.50933925613041e-05	-0.00147733056618099	-0.00278154237434937	-0.0008617387082144	0.00206498926332873	0.004493528515991	-0.000201576805675902	9.46427430296717e-05	0.00174900226253412	0.00307978850047767	0.00211327301482806	0.0104493815244887	-0.00172893008627562	-0.00588721932696412	0.00103549438083711	-0.000492506252180429	-0.00117505481182866	-0.00234574665969434	0.00739619421161661	0.00592005068971525	0.00500823436449375	-0.000862191996112794	-0.00358260069529359	-0.00397375721181844
TAF1	0.0142854879579033	0.00469573538220286	-0.0080767968595932	0.0041937287319876	-0.00179675709142393	0.00127685813900119	0.00795449426798589	0.00534267428692959	-0.00506400429103175	0.00259197857055734	-0.000531609063253579	-0.00270481025640886	0.00142776098615602	-0.00425162247505499	0.0166691835121596	0.00215809806365303	0.00261131614371023	0.00184902784348864	0.00222326662583973	-0.00180006633518974	-0.00423130637594192	9.84956679782412e-06	0.00686588466371916	-0.000232594824126329	-0.00434234650916467	0.000270148710587495	-0.000810733237423977	0.00198730177996006	0.0123227466270593	-0.00306787683165749	-0.00564272782767655	-0.00162872793551658	-0.000842243611679024	0.0046008003789137	-0.00310702023964767	-0.00153074889996403	-0.000788568535848552	0.000447880326552043	9.986031981735e-05	0.00429951711689969	0.0226550417462714	-0.00403736800090369	-0.0068851368247414	0.00268209489945923	0.000575353760990728	0.00253559777652292	0.00155709329187549	-0.00443797108074068	0.00215449913482252
TCF3	-5.32502402007234e-05	0.0016785689558749	0.000377894192091632	0.00107932082533818	-0.00219954045146135	-0.00173827367947745	0.0028036578824432	-0.00244333059264476	0.00330531130131703	-0.000575573228694749	-0.00155773987339519	0.00113648666055255	-0.000116687405735919	-0.00258939768505334	0.00303844894152672	0.00147590680991351	-0.0037286043795436	0.00263458135045991	0.00128455376603067	-0.00116844751103134	-0.00096266065533003	-0.0101463694553298	-0.00297077878120297	0.000480015053182221	0.00230096306931902	0.00197264690432911	-0.00305415433171444	-0.000720088974309162	-0.00563609430971397	-0.00108346005589034	0.000970034693185382	-0.000123419571355756	-0.00640746893979247	0.0046443691913746	0.000646509048609126	-0.00473242145924314	-0.000264398383429031	-0.00270472809385486	0.00234355140841108	-0.00143750006418865	-0.00105341123172923	0.0034373065923864	-0.00300032368004467	-0.00397534100130847	-0.00116374871289894	-0.00695356794627757	0.00222996200227626	-0.0015546589307423	-0.00413221639081199
TCFCP2I1	-0.00267976484971956	-0.00157057461408178	-0.00444787487790831	-0.00123507123100745	-0.00631797308946493	-0.000308142140825697	-0.00177947755788438	-0.00142967229354957	0.00637886001941225	-0.000537384162300946	-0.00220797180576615	-0.00289492727761708	0.000269265867669104	-0.000804274576670396	-0.00159768563548411	0.00510584344391894	0.000983393810909536	0.0104766817149375	-0.00427279249549045	-0.00253097965489375	0.00166561103468083	0.00351513066764955	0.00520574572471225	-0.00169359449421086	0.0036241781564077	0.00296658461287455	0.000494299481690602	-0.00679333399793194	0.00348336370323785	0.0001410454623893	0.00421924274099737	0.00293355942524248	0.00554084519211926	0.00242339979205919	0.00501706666262145	0.000755808245966647	0.00266333010603997	0.00112677243468127	-0.00102555522354643	0.00324073979859345	0.00232878193513531	0.00572396328287848	0.000137802792118518	-0.00166854801047286	-0.00120207160910315	0.00178181701121192	0.00126216978834428	0.00883790993373856	-0.00546768328763275
TET1	0.00459123088742707	0.00467347000323805	0.00195905273222822	-0.00324391419609445	-0.000313845773267742	-0.0037891064818124	0.00142831763241721	-0.00654274011892385	0.00175502127584997	-0.000759759857715955	-0.00127650279465856	-0.000484118170081271	-0.000817896972626425	-0.000176044443696187	-0.000444573049082307	-0.00167540650744613	0.00199030850880505	0.000989977992936272	-0.00189555011272965	-0.00540405548074153	0.00248350109868325	0.00497890341544386	0.00317710550410281	-0.00406262939519786	-0.00605262753927652	-0.00256043452106709	-0.00133746417984053	1.02799123021324e-05	-0.00778844117427247	0.00278727943826885	-0.00198306453604772	-0.00279984747780173	0.0053772368981136	0.00269110408354375	-0.00203776470675628	-0.00170366931732078	-0.000571661859001581	-0.0024409915452864	-0.000723743155790032	0.00232024820564467	-0.00117669912353926	0.000123958711443249	0.00965816066035413	0.00550096933019561	-0.0010307953963876	-0.00490653380885908	0.00369311687323813	-0.00712268568000767	-0.00519618570630408
ZC3H11A	0.00259131502254174	0.00230990859930429	0.00367851884610949	-0.00070519829380544	-0.00139854401345002	-0.0038734176439285	0.000651456492834431	0.00204691401257941	-0.000908838341053425	-0.00537571731474221	0.00324033622896574	0.00622259184084572	-0.00476422059031529	0.00224144962723838	0.00658294487641692	-0.00168134349800053	-3.23355900052924e-05	0.00456107190242561	-0.00305350195800948	0.00022749246594052	-0.00120643660109336	-0.000843891421974301	0.00149399988657016	-0.000485229700440886	-0.00677148108560439	0.000109465340006523	-0.00311424858619901	0.0021625792624427	0.00438697645528537	-0.00108752863689701	0.000939561194251026	0.00209377386384108	-0.00210111741531977	0.00047869272456124	-0.00222108903898257	-0.00166268167432119	-0.00467589270074644	0.00817558013361853	-0.00489798678770095	0.00187805521304706	0.00108562167570935	0.000972469887291315	-0.0059617531513994	-0.00332014091270911	-0.00828516452906547	1.86840378595542e-05	0.00171588641019714	0.00588838502725067	-0.00114536139206698
ZNF384	-0.00538375691193762	0.000426966693684716	-7.20913754555491e-05	-0.000232029108594757	-0.0054495261294193	0.00242963860266255	-0.00435661675258986	0.00350482586077193	-0.00201672187839346	-0.0049127601864198	0.00863474873602049	0.00526215967928159	-0.00620182972625301	-0.00130864331019004	0.00487463609518245	0.00358296782244702	-0.00289280480693208	0.00105036488544401	5.38071836338581e-05	0.00430202757763066	-0.000988227872567168	0.00140673175870849	-0.0031280801288554	0.000333146022036785	-0.00613800444271205	0.00182762924551986	0.00401841215923991	-0.00486688510232218	-0.00284081411101343	-0.00353395824223712	-4.87260043208722e-05	-0.00206632659317938	0.000949965212458115	-0.00929566919524948	-0.00216880436656599	0.0035866229401828	0.00444013639754192	-0.00103179715181494	-0.00205325119773002	0.00304756958667276	-0.00329357566747168	0.00151975306207413	0.00300868466776779	-0.00265657572807685	-0.0120131170657664	0.00144525529955205	-0.00590026433523069	0.00924723476190306	-0.00604849752342193
5fC	-0.00461971444394057	6.66349649275814e-05	-0.00445153361889336	-0.00716838430720585	0.000386411964422672	-0.0045166657539392	0.00657952008571418	-0.00490221178434939	-0.000652796146827706	-0.00463351522783719	0.00372792940022503	-0.000948124281930786	-0.00132986147417004	0.00414697140635442	-0.000465664562357774	0.00632097919935597	-0.0120157400773869	-0.00629338579327016	-0.00369217726069502	-0.00553087458938761	0.00059342453823917	-0.000359908491391627	0.00164681478287386	-0.00413925166868973	0.00211945798275424	0.00265798258173431	0.00468793010231404	0.00299893339988896	0.00116800559370696	-0.000724033644102813	0.00216035407240755	0.000635840713220225	0.00529108347619769	-0.00115007604550701	0.00126680602867795	0.00183734249603969	-0.00456307501698532	-0.00348604198303682	-0.00130120460869132	-0.00268326352670167	-0.00522150864743135	-0.00380655338710742	-0.00586835473717821	0.000512949776686308	-0.00588779189843427	-0.00242997143074186	-0.00309838140056551	-0.00218424897591139	0.00541394372414589
5hmC	0.0018420525063729	0.00366332181930743	-0.00189223625881764	0.00606401437805994	-0.00139660965018424	0.00132606704997371	0.00269383720093686	-0.00789699252264711	0.00584801679135598	-0.00305390838032207	0.00632192424818391	0.00603053220746122	-0.00332207146993898	-0.000846468888733476	0.00171140855904436	-0.000871751920521932	-0.00585454905187382	-0.004293870013623	-0.000859929610476339	-0.000483864694916618	0.00489093766274077	0.000114496281457764	-0.00106946368045291	-0.00114396346172116	-0.000594650450261343	-0.000427486453355746	0.0011384592072116	-0.00232628122993091	-0.000353873466595324	-0.000214743194394531	0.00186380572098156	0.00570366718120444	-0.00267905880454931	0.00425792793351304	-0.00498588859485145	-0.00379490187025686	0.00617394854328766	0.000914075893862825	-0.00346346548807566	-0.000867903472416275	0.002427701848856	0.00499742894234406	0.00157382204298704	-0.00510655436951183	0.000265055200774677	0.00102730216735915	-0.0043129660801162	0.00051345108472386	-0.0080227879175582
5mC	0.0024319550892678	0.00250452756649612	0.00322500054128059	-0.00481619926151177	0.00625729446286196	-0.0020148740122732	0.008761678848931	-0.00143036598118788	0.00260775392101093	-0.00154550978949763	-0.000382197589510372	0.00805060609049579	-0.000547985418416358	-0.000759655958381177	-0.00505604435901568	-0.00152242388170534	-0.00506279497187127	0.000759123536894647	0.00360053514780472	-0.00662225733942363	0.00314614576181866	-0.00177317499555281	-0.00176364886312254	0.00275178758118985	0.00163024878804479	-0.000249147598730643	-0.00487491257310256	0.00176541887416014	-6.53141508497723e-05	-0.00285484051054425	0.000985608467734349	0.00237483117569679	-0.0021010460640153	0.000432476806308886	0.00176215007640821	-0.000878262956436118	-0.00505451877499806	0.00166309797375538	0.00165871507947748	0.00591138901796204	0.0050173407096042	-0.00100247007543076	-0.00313466931558585	0.0010990559526969	0.00419726821983059	0.00247307641115994	0.0044924573905631	-0.000349857463904068	0.00497473794298321
CTCF	-0.00061343614483664	0.00168640235475354	-0.00492723520487359	-0.000621200888349092	0.00395670219047143	-0.00308381974547557	-0.00147608653858015	0.00638933387590919	-0.00147198933233117	0.00334310183151165	-0.00698089405389603	0.00229918329059229	-0.00223624547176158	0.00517678815421431	0.00141340515410432	-0.0073209052485011	0.000225328142758469	0.00271986543061708	0.00350927108215601	-0.00991683209992889	0.00233820829943662	-0.00521795398820703	0.00349941527715513	0.00212348503392281	0.00515233021244084	0.000414603856559996	0.00133842946288013	0.00239539932025285	-0.000934023366787378	0.00840399709257748	0.00083008343899567	8.69913311785457e-05	-0.00660706010559461	-0.00281805247625718	0.00417912081519809	0.00286058601716596	0.00155487741081365	-0.000880417703778613	0.00884038542323356	0.0023382618153631	-0.00335368378263283	-0.00665661484323832	0.00297741217296351	-0.00317273516861767	-0.00363869434693463	0.00192661355620555	-0.00042049487575273	-0.00561163842743842	0.00162771469031145
H2AZ	-1.2148648464831e-05	-0.00587433437512338	-0.00266903417703698	0.00624651035473532	-0.00374248767915562	0.00212442813734823	-0.00309012416458415	-0.000860398744645743	-0.00253070051098249	0.000848113669591862	-0.00369610443220625	0.00069664926965483	0.00288835094121449	0.00130089445574555	-0.00315397714999937	-0.00283806371073185	0.00758441089930501	0.00101327091114498	0.000708223662828343	0.00213624041431219	-0.00202436333350488	0.00402372634755392	-0.00371681684367428	-0.00254391696275979	-0.00404633201911268	-0.00081316586585452	6.93014339801265e-05	0.00291650311405526	0.00291897786431328	-0.00421510449644541	0.00154464786122901	0.000562484628710197	-0.00395162038695564	-0.00387151486951208	0.00621863952646928	-0.000901211833337988	-0.0089074277442226	0.0110163997742474	-0.00317457737703743	-0.00432272600718186	-0.000219483866552825	0.00382730711785091	0.00189883386451635	0.00249028090278384	-0.00289474308813902	-0.00275567195461945	0.00185967581092604	0.00686847649035207	-0.00417551589360725
H2Aub1	0.00169763135962089	-0.00209173901539627	0.000876506392799294	0.00346396599348629	0.00248202481881357	0.00122116407878324	-0.00574471526271406	0.0010448136928151	-0.000633248261258165	-0.00506479124949536	-0.00200644477263559	0.0074568875365008	-0.00224012589723989	0.00313550697807073	-0.00288888238898665	-0.00702169360841798	0.00603277403061679	-0.00422327997453961	0.000106938920072436	-0.000691310039354085	-0.00485538872131731	0.00418439609058051	0.00319935842606247	-0.000908187437294684	0.00101591869604141	-0.0009257708813326	-0.00355710538928365	0.00441333035829089	-0.00590033100766727	-0.000233485007363307	0.0025792196934017	0.000626248075384453	-0.00502640867080791	0.00328301140604911	-3.06455812028148e-05	0.00395150891981092	0.00138831419826888	-0.00134016960104271	0.00257556903633584	0.00723211057820629	-0.00484149786629859	-0.0064967305009391	0.000619353870715401	0.00232637842953473	-0.00580081142574089	0.00775189431433981	0.000339416709771551	-0.00122664286534104	-0.000890669185291214
H3K27ac	0.00549421521147649	0.00619736833163642	0.00157490241969923	0.00535936238908301	-0.00694402444988583	-0.00207856624119029	-0.000843098446175385	0.00803319008683329	0.000314012782443911	0.00134562087517198	0.000535954504579636	0.0085337782833169	0.00238501773609093	0.00462650998130597	-0.00152378723921252	0.00361131667249218	-0.000843374071699366	-0.00161019616391314	-0.00059882935520665	-0.000492334292280125	-0.00109689540568045	0.00489347139445779	0.00507640383941138	0.00403553317196343	0.00225146198905124	0.00744078098815643	0.00422082863294934	-0.000495932413643863	0.00195475529329252	0.00252630303254314	-0.00127666045940457	0.00373748195935085	-0.00129365243266194	-0.00418839545177986	0.00213912595322509	-0.00077499558641709	0.00319248434336205	0.00121676551591271	-0.0059461068431323	-0.00157963106354211	0.000939283173834233	-0.00361023819511662	-0.00424743739769005	0.00895239540923543	0.00396511228545129	1.32220598966755e-05	0.00710213087570555	-0.00297778233475822	-0.00774115821272023
H3K27me3	-0.00587305817999106	0.00937212474461606	0.00426171781451151	0.00174506264705382	-0.00597127480489931	8.95806879021087e-05	0.00914806649343369	-0.00687121482360527	3.26520361268157e-05	-0.0027952962135503	0.00785756033258921	-0.0061867540242733	0.0025334644986346	0.00338687740464083	-0.0023196777088228	-0.00323840238947497	0.000468522545366125	0.00379364082119432	0.00166301817769379	0.000736582295657151	-0.00540930905332526	0.00238787067905926	0.00100496601144763	0.0085725856083295	0.0138507235310829	-0.00252219232489981	0.00273313380915267	-0.00326561149760282	-0.00359794036732621	0.00138374453950855	0.0073434261026152	0.00501372048366531	-0.00102562632717207	0.00182651128902463	-0.000489509073913285	-0.00201954140854895	0.00172429121305612	-0.000740146528676972	0.00863075131918877	-0.00154814441489294	0.00193711391036247	0.000660022628733143	-0.00237699949710153	-5.35487883970711e-05	0.00188211431293755	0.00235117760492813	0.000701813035989573	-0.00297702749983661	-0.00437466391676011
H3K36me2	-0.000989414669832053	0.00312144396988694	0.00135910205772933	-0.00459212822179003	0.00290691539243684	-0.00660580571055389	-0.00387250823578221	0.00593473449009748	-0.00464701018973907	-0.00133817191676984	-0.00340090155920806	-0.00120977934890084	-0.00341750223235139	0.00249307274178543	-0.00122169474117969	0.00145388467334085	-0.00442446274481558	-0.00324153779256117	0.00348168194814812	0.00246691810948678	-0.000959643063156785	0.00267103929082932	0.00104263721183148	-0.0049330286069839	0.00105942545813977	0.00200485957645084	-0.000135139038675048	-0.00256719731224168	0.000862955754986201	-0.00281540822290692	0.00514808851440945	0.00623470943621934	0.00395500465954885	-0.00426687758418246	-0.00422519416088371	0.00111623153624169	0.000639142261850651	0.00344960783897738	0.00238536707571143	0.00122139082880928	-0.000315033081107149	0.00245050967306796	0.00668734900762473	0.000630412202057501	0.00130601881574839	-0.00352818081326634	-0.00110356381786764	0.00183905746656094	0.000559448328694669
H3K36me3	-0.00374997860143621	-0.00842512725338373	-0.00098628873141607	-0.00177603373981841	0.000138049997839362	0.00148346829229009	-0.00100638535448408	0.00316318291675646	-0.0017123576443511	-0.00242426682181249	-0.000436283801714396	0.00328276509800263	0.00444488954149183	-0.0041143090834551	-0.00195138205800458	-0.00168892203022022	-0.00273220719034811	-0.000440503429127177	0.0053217120564043	0.00469607285348045	0.00294614109228646	-0.00125803943471535	0.000558957943163148	0.00408451207365655	-0.00504049501171589	0.000482022471550706	-0.000618983585684769	-0.00131886536685505	0.00278310322735978	-0.0051428903459942	-0.00200350034248476	-0.00507244489563945	-0.00163070982054375	-0.000708011219549038	0.00259572088304798	0.00629944024328142	0.00208630766370906	-0.00396071531937482	0.00602288355169888	-0.00108198584092868	-0.00954995876541961	0.00195692664767886	-0.00463406606296022	-0.00767094580354998	-0.000240229755879997	0.00256471152591497	0.00341851924596666	0.00252481373476878	-0.00460404498261075
H3K4me1	-0.00409637131094224	-0.00191244669120473	-0.00234948339788726	-4.3547982165084e-05	0.0054197060472679	0.00249511124878799	0.00132233789823089	0.00150273111894023	-0.00267579388735592	0.00347162330367654	-0.000305784854435514	0.00340638193017631	-0.00298082150049472	-0.00218888364779974	0.00249187252474817	0.000823599274546434	-0.00161542397208435	0.00110552873309851	0.00478465936168145	0.00179756357267838	0.00559805975575128	0.00391284417520783	0.00365776481692209	-0.00349991143530005	-5.57436306260665e-05	-0.00168127650108376	0.00291924468529113	0.0012595458273833	-0.00170129212286439	0.00316448232129288	0.00248535696579949	-0.00117762853308056	0.00264614469201092	-0.00184860074624297	-0.00123823426682655	0.000979162055915913	0.0020819445996315	-0.00251828504740704	-0.00061455644638196	-0.00145730225996361	-0.0052956924339922	-0.0048116452897918	-0.00111791072307543	0.0027627351987562	-0.000843345446589849	0.00754018296622513	0.00164818073695608	-0.00194541162581296	0.00286554700923267
H3K4me2	0.00386805126703988	-0.00364536291947746	0.00242872864769163	-0.000562207548204787	0.00682053046044805	0.00309049295045826	-0.000986342283076518	0.00125464580903027	-0.000897401097897773	0.00665943123261145	0.00523492825766448	-0.00159899824965486	0.000637954884907717	-0.00206400457482813	-0.00493714983300965	-0.00326920283902916	-0.00597006444146562	-0.00893492480331814	0.00312678206539654	-0.00440823384793466	0.00423093028065599	0.00305155343259406	0.00296293494672575	-0.000522902090047726	-0.00158525736064969	-0.00199559869211589	0.00491695120108227	8.78046584994696e-05	0.00526090701564632	0.00517710015702597	-0.00210952065815815	0.0031677665280933	0.00546591368713286	0.00197102563562033	-0.00160435555461615	-0.00374170638326821	-0.00430212635984002	-0.00161838072700045	-0.00943606666288497	-0.000985595022587165	-0.00038431668997638	-0.00510398741875289	-0.00347387078192199	-0.000571638437120958	0.0021302720011717	-0.00118907951088256	0.0030215072994711	0.00301771878209463	-0.000173827494100967
H3K4me3	0.00384974699975426	-0.0047076412531073	0.00525333040623687	0.000604837197266166	0.00309553218332686	-0.00768284705565851	-0.0039432707386397	-0.000204328670678778	-0.00124788003610986	-0.00122353402081513	-0.00101361619038749	-0.00271082112600766	0.00176849461823547	-0.00204358506623866	0.00119641989863373	-0.00094955986661108	0.000972369051361221	0.00183653165654164	0.00103312138405536	0.00357884435472852	-0.00235921273318556	0.00221563325567827	-0.00253042295666324	-6.89920349742225e-05	-0.00220620286470562	0.00386338657166565	-0.00392863363210921	0.00353502298906883	-0.000903828972495328	0.00144096153023825	0.00156048348371476	0.00216575164393491	0.0036716071207236	0.00476623781322139	0.00022487274096153	-0.00329389620361598	0.00344458620834093	0.000114513870410557	-0.0019541627394185	0.000604129516359766	0.00400000108808193	0.00674273842853794	-0.00064520785141228	0.00572445584167143	-0.00848894771950907	-0.000140314018776254	-0.000726820579339984	-0.00209827567872244	0.000444809903194166
H3K79me2	0.00178764500368714	0.00348075342665116	0.00850628897959071	0.00586349195257663	0.0033292180544353	-0.00223849416856255	0.0045831949378726	-0.00773037871245925	9.23776381695907e-05	0.00564036281994664	-0.00493576955435155	-0.00565977626487244	-0.00308080207647339	-0.00385495539583203	-0.0101950397127538	0.00238880656351384	-0.00387202838274918	0.00375083715375397	0.00178490807927904	0.00612799738508003	0.00175202766102737	0.00346798159358536	0.00301844233671458	-0.0041767304162065	0.00628931631305266	-0.00252382273721968	-0.00220716833283925	0.00417498461539762	0.00162350462762887	-0.0025651058933444	0.000273988800576419	0.000604101142940832	-0.0049198835551055	0.000555461309032453	0.00157760244669876	0.00431381808134316	0.00136615870109081	-0.00491403116213812	0.00188336337282573	0.000416250406734211	0.000800344349975133	-0.00240359272133623	-0.000929576588051894	-0.0038901391841262	0.00425068397095251	-0.00643141444588089	0.00300130737742194	-0.00478180288343331	0.00245256314191682
H3K9ac	0.00142118835088441	-0.00311844153880271	-0.00762992678062626	-0.00369403521896075	0.00221070805609496	0.00277328146003843	-0.00237922419530693	-0.00540522362694391	0.000289670445658928	-0.00583087416433032	0.00120197667968715	0.00571536877169624	-0.000157093549818583	0.00125961111673965	0.00160230071827263	-0.0054300538908431	-0.00192320176233193	0.00706809818489497	0.00515975822229345	0.00541083469157364	0.00409279379356391	-0.000715226974883098	-0.000625912710242189	-0.0036364900919057	0.011146347374095	0.00237405146973665	-0.00238990800632412	-0.00223708799261387	0.000585241388769685	0.00180571923372954	0.00322650036656857	-0.000592518615748364	-0.00558748699487926	0.0053119236647659	-0.00219539140495666	-0.000370068655422722	-0.00268969109382327	-0.00292702930976868	-0.00277233944361051	0.00258588237991734	-0.00224124464609669	0.000789068746313758	0.00277065918324652	6.43375855165293e-05	0.00121916564457686	0.00427835569293979	-0.0016482532211146	0.000810445526496076	0.0036057546659256
H3K9me3	-0.00178994806876547	-0.00181112519815348	-0.000539099880984057	0.00148609949451259	0.00102027292207657	-0.000365064123128356	0.00198819795849914	-0.00297905226461891	0.000487520807132721	-0.000144988345388004	-0.00438153488053224	-0.00360529673660784	0.00558596891914677	-0.00431090009100239	0.00186223741646485	-0.000287581380945082	-0.00304149888006957	-0.00463203297201332	-0.00472380010724735	-0.00214112657605785	-0.00144832173762839	-0.00184846199478306	-0.0084278977809378	0.00338879948395035	-0.000522197242254598	0.00668503857757617	0.00504816680971938	-0.00121310898925771	-0.0046344786348548	-0.00392618298224911	-0.000947325253274336	-3.2711306718713e-05	0.00132914821746368	-0.00155273481935986	0.00018863125483172	0.00623503802369721	0.00194440496362093	-0.00168258345645316	5.69802548646622e-05	-0.000443773442767722	2.08583534441845e-05	-0.00249886104338208	-0.000778120622409805	0.00277538810124119	0.000431324090251373	-1.7787099014737e-05	-0.00327770974210587	0.00018524014228057	-0.00394239668321502
H4K20me3	0.00256366597236936	0.00195391135177551	-0.00337147343429104	-0.00283713318627826	0.00162889829942042	0.0031287641745451	0.00802612493665952	-0.00185189868174013	-0.00372160803245254	-0.00212632683511429	-0.000633869691110477	-0.00353318977043365	-0.00137926839649012	0.00339015421108818	-0.000667432033154519	-0.000970104489179047	-0.00468001883061342	-0.00391016306608138	-0.001642352812572	-0.00156659828765209	-0.00268115721498097	0.000507508130837267	0.00803975737819378	-0.00315502580096135	-0.00418525270413492	-0.00119954464522609	-0.00241086556515453	-0.000262175547103157	-0.000995516747878663	0.00730749833442106	-0.00339283619121626	-0.00185564481598315	-0.00214553827651223	0.00143006745184483	-0.0054178996159431	0.00923381833348366	-0.0019057885591361	-0.00241337720273366	0.0023281566527421	-0.000661387550292724	-0.00401748143184571	-0.000416669224343802	-0.00314311223886101	-0.00387701259409649	-0.00208390920848341	-0.0011881458399808	-0.00656649791528912	-0.00148347487292175	-0.00696933902475224
EZH2	0.00414150498592993	0.00133894118751171	-0.00156511501679798	0.000188947832726691	0.00621270679859724	-0.00390235605236103	-0.00128594489437921	-0.00475342916831882	0.00298734319580521	0.00973308467281792	0.00595468539813167	0.00359333833948081	0.00135175998680822	-0.00183496634604466	0.0070641077956811	0.00303057312355854	-0.00485759333264947	0.00272434613347616	-0.00219860866812826	0.00337704671451199	-0.00416259804593592	0.00245330159861277	0.00551057210692356	-0.00295731033706077	-0.00563590894657692	-0.000970666686276464	-0.00185528113072566	-0.000707651209555622	-0.000302454530144501	-0.00502206866271328	0.00331275215779281	0.00380877719446533	-0.0024024468340923	-0.00564126190904389	0.000503824495713387	0.00397856028325445	0.00489747666276998	-0.000996952764147004	0.00417590015393488	0.00769707994545548	-0.000285182935333684	-0.000921244499426331	-0.00242379123793414	0.000785218611819391	0.00165387832448035	-0.00017324730281747	0.000459200071320952	-0.00160054594524609	0.00211503333028651
G9A	-0.00244482535258883	0.00142626345354713	-0.00342176059014066	-0.0010806103331812	0.00561381301436327	0.00372052359849088	-0.000682484649587786	-0.00303570747801582	-0.00394437923557037	-0.00414528527179918	0.004621453080207	0.00356776258558436	0.00171645352205132	0.00250917549112383	0.0100514579663893	-0.00442323763618706	0.00256941150293892	-0.00494315485516269	-0.00163149735167341	-0.00107627875981753	0.0030328206726312	0.00146688419218422	-0.00444807429935676	0.00077671628152044	-0.00439425918914605	0.00540735212926095	0.00064736231328633	0.00545007508608812	0.000715222547858947	-0.00151568347109359	-0.00829138323129082	0.000359346929399748	0.002280664525078	0.00529906943609525	0.00384390589824437	-0.00146823079258799	-0.00348511509816098	-0.00702058118970701	-0.00155880990967714	-0.00525163969175562	0.00321475203980556	0.00448306280732458	0.00209737437023023	-0.00465671281971851	0.00160502792766219	-0.000149012214135948	-0.00139848167698561	-0.000148153863842695	-0.00123708387883008
[truncated: 51 more columns]
