# Supplementary material for: Integrating epigenomic data and 3D genomic structure with a new measure of chromatin assortativity
Source: Genome Biol. 2016 Jul 8;17:152. doi: 10.1186/s13059-016-1003-3 (PMC4939006; doi:10.1186/s13059-016-1003-3)
Supplement: Additional file 5: — A tab-formatted text file containing the results of the PCHi-C randomization preserving feature distributions along the chromosomes. (TXT 74 kb) [file 13059_2016_1003_MOESM5_ESM.txt]

1	2	3	4	5	6	7	8	9	10	11	12	13	14	15	16	17	18	19	20	21	22	23	24	25	26	27	28	29	30	31	32	33	34	35	36	37	38	39	40	41	42	43	44	45	46	47	48	49	50
BRG1	-0.070459924111471	-0.064044181187422	-0.128192684217057	-0.0867320715959902	-0.104727400010649	-0.0706724915696299	-0.0803643768333945	-0.0861622263302815	-0.0323542595955654	-0.120837811994736	-0.0742606508537482	-0.0679421754667792	-0.123018347172481	-0.100230343908362	-0.113185318729599	-0.0793776282023016	-0.118976430120391	-0.0850971211150437	-0.0993243604553641	-0.0715677584032039	-0.121060653041654	-0.132321299192952	-0.117579763766018	-0.116048770372882	-0.0885248773180925	-0.112858846520928	-0.0547549961542827	-0.0640912522924082	-0.0516405377182585	-0.0662179424349865	-0.0850197505908469	-0.0975092236194677	-0.126079670442567	-0.050349442118842	-0.110444562087638	-0.0781088547790704	-0.0691246746344219	-0.13241282363101	-0.0550070442305174	-0.135088055810106	-0.118085514700114	-0.0922288792369255	-0.105321525584477	-0.0231408188256452	-0.102604866442653	-0.0936100595092318	-0.134307564646635	-0.0829046451023043	-0.116985577018719
CBX3	-0.0299599311569106	-0.00655133215014542	-0.0333561126606823	0.00270016907941063	0.00155959710430607	-0.00878803427967682	-0.0317713653393708	-0.0217107544596264	-0.0411583498395413	-0.0114011271733129	0.0319557372860981	0.0238269040001825	-0.036874953256028	-0.011272374569734	-0.0319090620443638	-0.0264283227615468	-0.0352643963406879	-0.00815717174017922	-0.0257263313413736	-0.0166396681077038	0.00794735630510888	-0.016539058282349	-0.00735919026263826	0.0120763654468914	-0.0453211840125257	-0.0250557136910468	0.0384158307662438	-0.0350938975898078	-0.0125131866271796	-0.0100828138212585	-0.000777972783636903	-0.0187433282218497	-0.0405855678218883	-0.0187780856236511	-0.0265644779093309	-0.0100574189257574	-0.0205474484631634	-0.02970459491418	-0.00546588731985171	-0.00740278339036769	-0.0289340657266049	-0.0265545811469896	-0.0286726876835103	-0.0337283811312466	0.00238462131014023	-0.026485108039435	0.0195717838342687	-0.0302556934185363	-0.0220201664829777
CBX7	-0.0397913706826416	-0.053623276152104	-0.0487999105985459	-0.043961572770497	-0.0172529397445422	-0.0514495797680093	-0.0499745794433943	-0.0206177636039841	-0.0452382363798307	-0.053477728684134	-0.0381369999916536	-0.052677621545863	-0.0361030320846884	-0.0275856948436644	0.00880345914200155	-0.0252837920388259	-0.0293340687941257	-0.0434593458769719	-0.0461078622816828	-0.0476183844626699	-0.0503572962949256	-0.0417006237708674	-0.0475324870796618	-0.0412089945685467	-0.0437537691807237	-0.0466050125082938	-0.054598543966053	-0.0383792083263299	-0.0382183056983142	-0.0315726073816075	-0.0318375549107782	-0.00804405219822345	-0.0493325447259545	-0.0331010291303049	-0.0454049769596329	-0.0544483642360155	-0.0503105499620946	-0.0371306813159623	-0.0404402010834788	-0.0479287496677447	-0.0443172453425557	-0.0538765614780718	-0.0490453713419682	-0.0389535496128744	-0.0559761893813817	-0.0433033826461536	-0.0396146028142076	-0.0439496036017726	-0.0142232659031752
C_MYC	-0.0767016638005224	-0.0800225683182615	-0.0833356666028471	-0.0958650799649873	-0.0736671327667419	-0.0760976223475777	-0.0936734616959283	-0.0813363195683159	-0.102191464875402	-0.107370116883917	-0.08823460142037	-0.0760530319592049	-0.0960259704924326	-0.0917581317409314	-0.0891129268596785	-0.0886364052769888	-0.0892850945701585	-0.0967092843313016	-0.0968132781564146	-0.102595098141806	-0.0873482607928525	-0.101751382766246	-0.0990576891447383	-0.0959351220792761	-0.108604681468871	-0.110475531027731	-0.0997203710098772	-0.108640701814675	-0.0653573661485572	-0.0831810093954112	-0.0895328591071011	-0.0967750723226593	-0.117834662830509	-0.0619710368880693	-0.0808567328507231	-0.0866884776202023	-0.0867128535659967	-0.10928123229624	-0.0634600263978612	-0.10606770609145	-0.0779796041963592	-0.059461391366465	-0.0865688377976756	-0.0827426597179231	-0.0447809749576765	-0.101764094473575	-0.0816697287597667	-0.0865035442352236	-0.0744346739226455
CoREST	-0.0788504864754821	-0.021021584473605	-0.0519709364993296	-0.0185670829109082	-0.067796113829729	-0.0225411066229101	-0.0678185238892103	-0.0443991241250163	-0.0165106198870043	-0.0647819595121848	-0.0548239064335034	-0.027334690619145	-0.0354070298218913	-0.0270635068596088	-0.0207253818974456	-0.0428650951069812	-0.0473889380536848	-0.0487727193941415	-0.0804779544948771	-0.034445870328813	-0.0135204681063111	-0.0292130360846834	-0.00750241789900355	-0.0570336435651781	-0.0801577525401724	-0.0591338681049173	-0.0804921226752198	-0.0849339755216585	-0.0495310544420169	-0.03315970688738	-0.00363913380086616	-0.0832817702482432	-0.0454834438954223	-0.00593193568048469	-0.0365351153490391	-0.0499103724465963	-0.0664954273664126	-0.053409928066795	-0.0716851296556103	-0.0483647300545006	-0.00613821946112117	-0.0979324146397386	-0.0552317031654953	-0.0562418709912437	0.00558633419520883	-0.00810079711110183	-0.0771218711469927	-0.0457450200694087	-0.0628781396542295
E2F1	-0.118984774225307	-0.10424221069277	-0.136005043220006	-0.140928524577336	-0.106678486788618	-0.111136798294441	-0.113531877656805	-0.12484711301122	-0.0985311165708483	-0.137364054200323	-0.138974804184115	-0.121029674270633	-0.114526062163057	-0.116772722474797	-0.124664879475941	-0.120754665838285	-0.120435949816361	-0.12691621604017	-0.126403051469175	-0.127631677711743	-0.123549168515784	-0.12990944988008	-0.116546355831897	-0.144568617163201	-0.152519155211146	-0.142398821048238	-0.126586346307871	-0.123912655918846	-0.0863439014763221	-0.110483763885836	-0.126598885579273	-0.147428201121561	-0.131871204313585	-0.093271008822802	-0.118315214409954	-0.102415608754185	-0.123447327231811	-0.151140240140183	-0.10750816475846	-0.160222185998261	-0.101663326669152	-0.125003052961691	-0.143679780115993	-0.066468977317161	-0.106029003174311	-0.126106819404284	-0.125507267867292	-0.117559361212131	-0.125687182080019
ESRRB	-0.0819624049533885	-0.0843456530920412	-0.110883395665763	-0.110559533442925	-0.0855538013161939	-0.0878621783098437	-0.0850507935424622	0.0087279526610708	-0.0934360493561728	-0.117944876184531	-0.0922799737130541	-0.0708330113230472	-0.122049168394963	-0.110122958090181	-0.116287841025034	-0.00747958071363791	-0.0847857887390247	-0.0472048962928276	-0.0829531442511295	-0.084371668884564	-0.0851090952739512	-0.0611980889918282	-0.0694723930177323	-0.069152335566186	-0.0650285610918696	-0.0842743064392233	-0.0652606470847326	-0.0956249401752433	-0.0434739373909201	-0.0822798399091837	-0.105546847112485	-0.103349486218286	-0.0987914995643305	-0.0447662831376875	-0.10119046864427	-0.0616006889929648	-0.0634131818166637	-0.124924218509106	-0.0689110501250681	-0.106480547460531	-0.0890717260232574	-0.0822187706467071	-0.0750331762724599	-0.0534775271172405	-0.137801444021884	-0.0961002753183951	-0.127162379642441	-0.11656345943719	-0.0533982908563415
HCFC1	-0.172963162124381	-0.188914136665518	-0.173337925367421	-0.182577436584219	-0.185096910711366	-0.197266869371446	-0.16514671158238	-0.159561376448182	-0.165306041534714	-0.18735889209125	-0.181484131552799	-0.175021270435829	-0.160470524601472	-0.172252063111552	-0.181866489431864	-0.171403501140426	-0.173277266119856	-0.188175637327959	-0.187704938671301	-0.175007409025771	-0.172421525542413	-0.174625991585401	-0.171554169559892	-0.179949937435735	-0.191926481460386	-0.196405266746338	-0.171714673909372	-0.180343629256682	-0.149819747568919	-0.15784980146937	-0.176570313395217	-0.177669201005827	-0.202668360349153	-0.14695954937764	-0.181634969195663	-0.185732155633308	-0.171602836954237	-0.199041906305376	-0.1605666494641	-0.180881145680084	-0.192802527196956	-0.164484512370244	-0.186602708533385	-0.145084382754903	-0.179795888880512	-0.170591205219719	-0.168744422474762	-0.159440885883029	-0.198374543776762
HDAC1	-0.0471046977721937	-0.061959121624573	-0.0474043341953535	-0.0231095580775375	-0.0804054221905456	-0.0522063220615154	-0.106772290833234	-0.0955679065654516	-0.039908219319993	-0.0969974141104557	-0.0748944600803628	-0.0749895085344314	-0.0892480627496302	-0.0598071294169205	-0.0647395208666435	-0.0754814369542326	-0.0908454313431538	-0.064556671371092	-0.0906705708962283	-0.0803305260755908	-0.0697301171010557	-0.104075166149731	-0.0702017471972689	-0.0743792096624871	-0.0966458757074913	-0.0919427138119719	-0.0864788515641629	-0.0532031851014591	-0.0883204851657717	-0.0677400081814094	-0.0538402041183927	-0.103779327257589	-0.0779996192390678	-0.0767591324126009	-0.0894513434019254	-0.0698913157008728	-0.0955452084686444	-0.108737726707206	-0.0747485146133759	-0.0796273082876092	-0.0903210346299353	-0.0491811742652093	-0.0592592353112937	-0.0232036155105191	-0.0970813314690347	-0.0462977161506366	-0.091592197843201	-0.0400933363794755	-0.100215694235741
HDAC2	-0.11144861835652	-0.142771179861159	-0.133577545627355	-0.134333091239456	-0.127587516468045	-0.126050018968071	-0.151953444216728	-0.130211115075772	-0.0716862896177444	-0.145579909304916	-0.135880613366803	-0.112274165363608	-0.12548729909003	-0.124056008519813	-0.131734521835183	-0.0910676233839084	-0.10824324898187	-0.139204490314248	-0.125495411960366	-0.0873222098295095	-0.123599596524858	-0.136600416604234	-0.135681062023636	-0.115673459944424	-0.136522118028963	-0.150755124550355	-0.134150452194061	-0.104997641105087	-0.119321888374127	-0.101660192231234	-0.136637433470544	-0.140252135447672	-0.153841272837791	-0.125956739284381	-0.139210120893862	-0.126135977103314	-0.113233437979547	-0.155067078063146	-0.126085047428499	-0.124856207898884	-0.101187099891871	-0.136839612739931	-0.121878926044106	-0.0808158504142537	-0.14130505564924	-0.111953263382834	-0.14819633924484	-0.108489626929065	-0.137743776866824
KAP1	0.0130206710991905	-0.0337232868310475	-0.0481898066200923	0.00833701125566416	-0.0246837637316438	0.0425534704876985	-0.0199232529309568	-0.0444185867492712	-0.0226388984061309	0.0129188010047491	0.0111219852301517	0.0285586481907899	0.0174770453503871	0.0598741575710052	0.0175183139575068	0.0292050630734256	0.0173024196170063	-0.0200445409125876	0.0469219932007166	-0.0357804780330751	-0.0181119539478049	-0.0237790086301589	-0.0125015992628237	-0.00500577824584993	-0.0439185083836817	-0.0635449959500683	-0.0181083245531954	0.0285455111337408	0.0295290296627801	0.00477991811419466	0.00613195466463177	-0.0209626328491128	0.0358084952996128	0.0793982234883365	-0.00566909395613974	0.0134155685495774	-0.0146367575184943	-0.0309321907852793	0.0176814002490187	-0.0182684495582601	0.00396702267384593	0.123878203870739	0.0232797572890063	0.0142580592343795	0.00397874226660068	0.00654756418318633	-0.000496229016811637	-0.0249114691517228	-9.35855710392334e-05
KDM2A	-0.213107250048882	-0.226989970711807	-0.220443855081482	-0.216284455953227	-0.216816310250634	-0.226561719512248	-0.23055577832024	-0.226223821562362	-0.214217890026742	-0.248378650481506	-0.222135881007932	-0.212083382176623	-0.205982039235872	-0.214816202952136	-0.218996294945484	-0.219809693537854	-0.199922933817827	-0.224943833310028	-0.228843278339291	-0.200319242080329	-0.246643176488296	-0.211236643199807	-0.207951937080551	-0.222179226817429	-0.241543042114988	-0.224852733074531	-0.233682955923658	-0.240456564893015	-0.210585655495054	-0.17262693031878	-0.204224538995599	-0.204222958285485	-0.236794539604294	-0.203662256848468	-0.231623199295515	-0.237784656883167	-0.216799886707228	-0.269241167779731	-0.19778325063959	-0.225656330685869	-0.229024810264093	-0.225126533460323	-0.232678709296816	-0.203622250974379	-0.232568599350502	-0.232685312432656	-0.249751227895935	-0.219970944822184	-0.253362046972905
KDM2B	-0.174945205644244	-0.189185901651355	-0.189719084203055	-0.176585012234668	-0.179966004878971	-0.187098959827379	-0.186450855161535	-0.163521078319144	-0.180923258182913	-0.195214056369824	-0.195306335609708	-0.183656944230981	-0.16127834786587	-0.166806951377416	-0.165036606654234	-0.145759911577715	-0.176067339388884	-0.198543600444713	-0.181572058406777	-0.17520673831825	-0.192731544597398	-0.174944672880445	-0.160867268226444	-0.180749474009232	-0.195812280567704	-0.194791801897016	-0.191575677809445	-0.179963108754838	-0.161552477187061	-0.146827303616141	-0.194115976387847	-0.157597569802237	-0.1884261982308	-0.170954175041114	-0.185077401111448	-0.185442781655956	-0.180200415905021	-0.19681725846844	-0.156514018510989	-0.175159716634387	-0.181161879753183	-0.178113385199417	-0.185435922585594	-0.157855394353079	-0.183811614260834	-0.180813403170121	-0.191641276395409	-0.181271577282847	-0.186215546192098
KLF4	-0.111101436535529	-0.102814014711517	-0.132722241622884	-0.132046435528598	-0.0717473587764212	-0.0938824870915013	-0.104379687225149	-0.115877117664642	-0.0665716349558982	-0.113891964746093	-0.100128854322831	-0.0939648381803474	-0.103343291762509	-0.109531057303693	-0.113247925377502	-0.0847106030085305	-0.10942013828331	-0.13897685242223	-0.13122438213262	-0.0546943366908337	-0.0862422874653628	-0.089707753016298	-0.102452312543271	-0.124792926129919	-0.124078744231837	-0.11186956785537	-0.119814476859166	-0.112577050505183	-0.0791776345627447	-0.0743358761332235	-0.100172194611898	-0.111063604100819	-0.0973372337975166	-0.0927648430264103	-0.0858369887249986	-0.0707291974876091	-0.0900751417937812	-0.124915716427647	-0.0834382635885674	-0.110851486540293	-0.108717404594708	-0.109597214899236	-0.1099325182851	-0.0218095004759056	-0.110947302637071	-0.0956616384189124	-0.117632615595663	-0.108067483493554	-0.129405894647443
LAMINB	0.0246760654293084	-0.0136548025896898	-0.0158108417504709	0.0444041760555075	-0.018560328976306	-0.000699224311338371	-0.0261679802788646	0.011318094964752	0.0101896948798599	-0.00575685248822367	-5.15745068937657e-05	0.0114888457106691	0.00589633980861271	-0.00994112457545762	0.00616211393947258	0.00907924935404903	0.0187126463143659	-0.00202409782631534	0.00348416927737898	-0.011799918201039	0.022830793748992	-0.0103137713900109	-0.00094841209450598	0.0605338488897453	-0.000954571497586969	0.057744308837785	0.0351330299238939	0.0205100582402027	0.00815243773366906	0.0208141940365074	0.00369776471683502	-0.012803419074313	-0.0208673101294614	0.00562504394811122	0.01778363308369	0.0210674545373621	0.0320028684689473	0.00568085303278571	-0.0232209505006269	-0.0106024521607834	-0.00225961962744547	0.0284674804382325	-0.0407926842072947	0.00564038660883878	-0.0176289868107203	0.0119130554946899	-0.00562171002970684	-0.0242615686002235	-0.00720651114594733
LSD1	-0.202921911202165	-0.215475547286885	-0.212011574916487	-0.223835962018644	-0.199751576567955	-0.196006372100234	-0.210262368184247	-0.204080623500176	-0.16797422400431	-0.232735777840293	-0.206553209009207	-0.195948219399545	-0.204759920623958	-0.209943648502388	-0.229320874462678	-0.168991887192007	-0.198632192132848	-0.205211974089614	-0.218837494519495	-0.179597593254566	-0.195551855849075	-0.204777691652926	-0.191762797367407	-0.211805773653942	-0.234085878033673	-0.21694305626758	-0.200829611177209	-0.200935853863491	-0.171194748896883	-0.187747867651579	-0.192667157113902	-0.21142483466268	-0.221292881759231	-0.177187225238321	-0.212626129161056	-0.195722140352575	-0.19674452751029	-0.247917557564722	-0.187034365594326	-0.223065929690923	-0.206349886048824	-0.211650307679626	-0.207634038816255	-0.164378124546973	-0.212472454436331	-0.198752150544784	-0.235709339987298	-0.199271386140934	-0.228969471860305
MAFK	-0.041936037143631	0.000617662486908042	-0.0571723608959961	-0.0569780556246439	-0.011417313951749	-0.029073615566004	0.00196680703911373	0.0125582879610176	-0.00315055499242141	-0.0794230503197488	-0.0505943815104783	-0.0445249428016555	-0.0293492426583152	-0.0419768140240165	-0.0308879264822698	-0.0681515263470001	-0.0100052675029857	-0.00606709456151768	-0.0661298575169204	-0.00457692315438249	-0.0410291902639228	-0.0318366320778268	-0.0180796746224716	-0.0540044594049847	-0.0697263858009616	-0.00796522019706432	-0.0598100186258904	-0.0278685386547101	-0.0470453230201039	-0.0651722099213787	0.00893477720953384	0.0192619973825272	0.0233602735155723	-0.0638021416385748	-0.0455371692949634	-0.0441249811765533	-0.0565093455749622	-0.0258886420113467	-0.028830431778204	-0.0751330788581029	-0.0297211979062033	0.00479463610134156	-0.0629386377771379	0.00860873073875381	-0.0334791476976284	0.0147307138420576	-0.0305936492821612	-0.00475319098943147	-0.0403293597425211
MAX	-0.0586220682915995	-0.0652522821651646	-0.0884652747712111	-0.1011467924214	-0.0941462568547398	-0.0760720494261399	-0.0953482675767139	-0.0595657788277005	-0.0863988352343353	-0.0820871383808336	-0.0945956460544236	-0.0952785042053362	-0.102149288354061	-0.0837502734906885	-0.0396777914872008	-0.118938362578915	-0.0701219988027761	-0.0902592856821234	-0.0977484581051811	-0.0866455731473324	-0.089710338773519	-0.0992567083410318	-0.0591344146912638	-0.0935439308694322	-0.0878211715405514	-0.101075121431447	-0.0885773794328783	-0.0758916448307961	-0.0729567347112951	-0.0791727550014166	-0.0928760866509513	-0.115245316154156	-0.0920715200692146	-0.0853810032768897	-0.0759696513768002	-0.104846126280554	-0.092979053180639	-0.102745033511155	-0.121835400018102	-0.0895515124081687	-0.0994034349925601	-0.0877217705723768	-0.0745882069507119	-0.0750207750486071	-0.080467399761361	-0.0831542484331577	-0.0888122750988304	-0.0705333332770152	-0.08051723969131
MBD1A	-0.0304157701548091	0.00916558687132243	-0.00828189988706585	0.0135953011050492	-0.012349906889178	0.0426187147448705	0.0319252038186347	-0.0511450263878707	0.0176432418088965	0.0199348370701414	-0.0156573610249387	-0.00796544469898568	0.0531683116500419	0.0188068359433988	-0.0278022459973519	0.0171801778434519	-0.00553772569622339	0.0804517894281001	-0.000478574464564015	0.0285523574439799	0.0194775171628077	0.0197679775541765	-0.000907155458387178	-0.0223242369778872	0.000382543648018686	0.00201067368167354	0.01015235627205	-0.000139672545955185	-0.0160515464619615	-0.0239685532858013	-0.0137049944211899	0.0292621286368318	0.0063086351751311	0.0065137603723882	-0.0283008791442569	-0.0218542324877644	0.02635704922002	0.00273460017017637	0.0211015803832434	0.00434856531774605	-0.0218652680890527	-0.00917795942853073	0.0230042591251294	0.117593885035776	-0.0409842152758814	-0.00875018257284037	-0.015742469059775	0.0123010847788531	-0.011797949985183
MBD1B	-0.0391945503488913	-0.0265173275737615	-0.0190823965107412	-0.0122074273484255	0.0258620887476674	0.0450160982016267	0.00189807472586762	-0.0214958170812476	-0.0446937210415104	0.0190927498592156	-0.0724429272545587	-0.0438476183261398	0.00185039362270933	-0.01441556585305	0.021968655331443	-0.00545497550921279	-0.0148773633149763	0.00934130006599834	0.0446488106953447	-0.0219208681228287	-0.039168106398968	0.0110016682926925	0.00616127220712883	-0.0469537335116357	-0.0272303408971347	-0.0237306886722602	-0.0464658776472686	-0.041450093689684	-0.0400677405286695	0.00736316465428296	-0.0602641779843775	-0.00666883289983654	-0.00411907823101522	-0.00924280524691334	0.017603580403685	-0.0457935927316263	-0.00767950866107116	0.000712522952862975	-0.0389734984036315	0.0162260422550982	-0.013168925894785	-0.00399953594668338	-0.0149794118042147	0.0241457124023666	0.0221432354183835	0.00317513732591448	-0.00751017649498829	0.0271006436988004	-0.00234720217765611
MBD2A	-0.0296956254696838	0.0151536309807693	-0.0137929454950052	0.106278928412025	0.00767807114841637	0.0323382273912573	-0.0380331755300904	-0.0357682865016894	-0.0336500063320515	0.0388373212668999	-0.0239335574739527	0.0374029603710459	-0.0271189668117138	-0.00774131129179245	-0.0226693758673534	0.00473251239132894	0.0156209876386188	-0.01868407988432	0.0441750017361375	-0.00718271021057943	0.000569051415761991	-0.0304364989923901	0.00925042326708574	-0.000767279099594602	-0.0149171259136702	0.012434362980118	-0.0453743635656522	0.0226669907539177	0.100163632805522	-0.0156980061342571	0.00656282399187359	0.00195324530011409	-0.00643856885819283	0.020878473143397	-0.0294527171722016	0.0354541784572187	-0.000914587770555502	-0.0237815492516553	-0.000911684418342112	-0.030615375074035	-0.0276072907934265	-0.0228696724784778	-0.000786381586909024	0.0413574714947216	-0.0037352253281788	-0.00842537782448136	0.0187915738094266	-0.00550637255247912	0.0305886148044867
MBD2T	0.0123807212656922	-8.50040705686425e-05	0.00241425044581594	-0.00805404006631958	0.00171590122852128	0.00925451941867564	0.00526313592962329	-0.0106284063248889	0.0794967485870345	-0.00122170714016543	0.0212604256455175	-0.0101089375611557	0.0260482723110388	0.0176963321827339	0.0170855959810455	-0.0292511720007598	0.0562124011740868	0.00143787921527491	0.00398475448640056	-0.0198106083735106	-0.000435811823588696	0.0407739156081923	-0.0037087565734364	0.0191568569677135	0.0342360122321553	0.0119808998718896	-0.0234950988665478	-0.0255384358740733	0.0161474193138882	-0.000154356447464271	-0.004220676208454	-0.0409498821976139	-0.0161060110190304	0.0630333376820239	-0.0459193287257985	-0.00102985055516185	-0.0209507154635502	0.0197582622047825	-0.0189524114988437	-0.0177333021344355	0.039171394988534	-0.0305465020446655	0.00825784396647778	0.0208490707222123	0.03673761020611	-0.0192963223802433	0.00473222309745049	0.023778839275825	-0.0294799571800675
MBD3A	0.0520807600522017	-0.0211083912052914	-0.0188982495171733	-0.0101236510297739	-0.00898134374419891	-0.00207780276375868	-0.00679186014550746	0.00650263966364056	0.00354921422986674	-0.000609658856147371	0.0108222050825046	-0.00405860441717428	-0.0617729259920783	0.0332895330030632	0.0060341064236139	-0.0259177077928814	0.0134812013838896	0.00148586670484561	0.0140799344917684	-0.000966405905907397	-0.0291806459461243	0.0195467329746499	-0.0152815157337515	-0.0350116056007879	0.00224398079488414	-0.019494987460387	-0.0242478631583628	0.0231337970068192	0.00969079291241687	-0.000239297493536781	-0.00398057960642615	-0.0162475050455331	-0.00760112598763748	0.0226063285298923	0.00381664355898679	0.010863111414697	-0.00797819343066995	-0.00101453739608325	0.0501097516334673	-0.00665524871810727	0.0355739796385213	0.0106208096560931	-0.0109790527101091	-0.0174435085239415	0.015847272983942	-0.030079000244791	0.04011788855583	0.0265216925905746	-0.0176923381659394
MBD4	0.00215312887688922	0.00688494175667242	-0.0120903465714516	-0.0164833683029474	-0.0368031248450009	-0.00357690648771915	0.000380004017306363	-0.0240376624478961	0.0286164976977361	-0.0202227972376922	-0.000128432246288129	-0.0317002843362435	-0.0268273507168224	-0.00667033346665508	-0.0271995159794115	-0.0149035162796796	0.0175909392247527	-0.012316435102375	-0.0121568717676394	0.0236665247973711	-0.0210845985960546	-0.027269666671561	0.0163972141026576	-0.00806803941594468	0.0163098778400203	-0.0262108883180578	0.0177608865671789	0.00310033132716136	0.0209883402668453	0.0276663375384918	0.0539159396346866	-0.0164450709769481	0.0389571772226195	0.00989241896758393	0.0555855692795247	0.0110651602815711	-0.0246974396471503	0.0245533051125656	-0.0382738867550297	-0.0014967790551402	0.00987730213905578	0.00253596453454701	-0.0111225613270447	0.0793034774753062	-0.0115849369075173	0.0278095619488728	-0.0318489674434773	-0.0312590073841836	-0.00265939949767077
MECP2	-0.0021146740826197	-0.0246996305982875	-0.0245620760626845	-0.0242839179333248	-0.0198933345109187	0.0402460364602552	-0.00754099814329721	-0.0329707495785152	-0.0224292978185031	-0.0157083027118354	0.00258482498899969	0.00863768351275795	-0.0164512618326788	0.0189347941841821	-0.0452378876559371	0.00213431171059662	0.00778405648071941	0.0333720232366525	0.0343839250660892	0.0263912232139501	-0.0282288998091205	0.0193112510464439	-0.0149447057263783	-0.00619702198716005	-0.0254109161951169	-0.0273301052003175	-0.00270895694131419	-0.0173249280561199	-0.00142629806785395	-0.0185222335962999	0.0257377095072113	-0.0278968765493447	-0.0341679243571013	0.0581646391688228	-0.0355363662351443	-0.0117022909863829	-0.0256402162863758	0.00868192288374927	-0.0117453126207979	-0.0108849635338727	-0.0241818100545291	-0.0233444277625638	-0.0485147696619849	0.0117062234999519	0.0261374754901035	-0.0356215265004698	0.00168444825501342	-0.0011451571344055	-0.0235838843153449
MED1	-0.166101450152812	-0.164022676908847	-0.158541069732118	-0.185299552961759	-0.129562773770393	-0.15479962266838	-0.158187736585783	-0.14527955655979	-0.139717132844504	-0.170441012307007	-0.164775559701047	-0.1416102797648	-0.154330959729794	-0.173863015290236	-0.174030279228624	-0.142763711346011	-0.166755349717595	-0.153385084657382	-0.166511784807748	-0.137753440340984	-0.148100870716285	-0.147235009629175	-0.140639815737441	-0.160996075501702	-0.175009848412904	-0.178250126077251	-0.128526098064752	-0.142371477540572	-0.101522755813732	-0.135591956303921	-0.152390846708529	-0.148895032547393	-0.17507913403542	-0.121389384772794	-0.15688802569194	-0.128802648503944	-0.169032236374763	-0.181500606696174	-0.155332219647282	-0.187970537204386	-0.155790429625191	-0.173383713090201	-0.173520133654015	-0.117558338046077	-0.162234182476018	-0.152590276217509	-0.179337753896983	-0.133850627532295	-0.160358263478245
MED12	-0.153544926723548	-0.127180574485366	-0.145518071984419	-0.160263402417376	-0.127048779941854	-0.143408418822101	-0.155226412812584	-0.138706102971526	-0.114731195545599	-0.184793987853943	-0.160157955297815	-0.152510260022618	-0.147721456756261	-0.163176297528226	-0.181794108682929	-0.125742074141699	-0.134845245431722	-0.132004487336441	-0.16396267228861	-0.126342810654634	-0.146338906007841	-0.153669715045421	-0.124709512925935	-0.147872897304592	-0.172994149049308	-0.150187768601068	-0.140334946021516	-0.145698681002057	-0.0977052989315849	-0.130357458778395	-0.12665260923677	-0.15316478311038	-0.152427646858524	-0.114953376565662	-0.141926049704912	-0.112001623773246	-0.156730403318274	-0.185441659949904	-0.140740073105065	-0.168944698955162	-0.159765521542439	-0.169186101444635	-0.16030529337424	-0.0826765023355173	-0.131283501770257	-0.134462239181231	-0.174984802896091	-0.13096857573552	-0.162468292675715
MI2B	-0.0631755432137668	-0.0777643318719587	-0.0717210558507738	-0.0404996818167386	-0.0907339359654779	-0.0718250493800493	-0.0887436766259552	-0.0785934284643658	-0.0389111366668364	-0.0885380264060482	-0.0459074309868037	-0.0548757445309134	-0.0946043024089794	-0.0861627923330116	-0.0827207132374397	-0.0180020930758144	-0.0537332529247721	-0.100820369590935	-0.0727017939027216	0.00274006328809785	-0.0688218806736632	-0.0696538629095798	-0.0660731316102987	-0.0926493178540218	-0.114122318386037	-0.0822787880887256	-0.05758071659882	-0.0243767113665555	0.00576938040733186	-0.0547769128217853	-0.0466335651473874	-0.104630004896738	-0.0548830270341654	-0.0307562073852478	-0.0280158887701072	-0.0813176542269908	-0.0634557487008738	-0.11073894260281	-0.0622598106010168	-0.0844465726849352	-0.0202231732294305	-0.0798358727584691	-0.0803763597654616	-0.00521991274507009	-0.078940958989901	-0.040677629374202	-0.112780817307933	-0.058382897115094	-0.0908020020378171
MLL2	-0.125975536349243	-0.103371791601693	-0.111139430835947	-0.144335296371637	-0.112987892042652	-0.137593647574607	-0.114677403874673	-0.0973841302451174	-0.076203269265043	-0.13203084724669	-0.130171161232345	-0.11695703478116	-0.117112848701345	-0.115905754305782	-0.133708312107649	-0.122668016408961	-0.110537833507895	-0.121514954805791	-0.130853469484805	-0.114763896396885	-0.110187857779904	-0.0934654855968335	-0.119603793010191	-0.116831865345809	-0.134227944122357	-0.138627159765682	-0.128152769201745	-0.122018962520427	-0.071860162215619	-0.111835900045671	-0.108425771321769	-0.109974258766991	-0.143296030125456	-0.0877268701558837	-0.127239106091742	-0.11868172636493	-0.122413748788954	-0.148788311086332	-0.116164745180014	-0.154466261391977	-0.136507848864866	-0.110040860536019	-0.124110008286047	-0.0752813211781011	-0.100743276044324	-0.126085502971747	-0.112791210756048	-0.0981392146308511	-0.140276794954609
NANOG	-0.0124998472187285	0.00030692836091671	-0.0438340099773045	-0.0190588940091788	-0.0403218429291006	-0.0160213394806189	-0.00709965587520973	-0.0496148655591881	0.0110986731182368	-0.0501749030013741	-0.00252465319635533	-0.0142965268123138	-0.0305740753739069	-0.0226130953827977	-0.0418114407178405	0.0264484131784239	-0.0532482360304992	0.0170203403641448	-0.0133688576691507	0.055244154065356	-0.0453435088157123	0.0289574772932351	-0.00595862534086312	-0.0394940895325172	-0.00234535634314391	0.0132771898432898	0.000894577614694433	0.00950626828835308	0.0221466167441294	0.0150584342160961	0.00689865862035981	-0.0632017116905219	-0.0244564927294355	-0.04746465348661	0.0188197818645531	0.0122046719454457	-7.4119110848462e-05	-0.00278983380947015	-0.0277863104132033	0.00643817975360633	0.0254668532922837	-0.0247024961325637	-0.0256065721228006	0.00923018393363804	-0.0228256274976312	0.0360071051535882	-0.0266723187927631	-0.0195227720178243	0.0073868295893571
NIPBL	-0.179875002123904	-0.172312387693465	-0.178003722977328	-0.183984775265679	-0.159072597884674	-0.174380695034559	-0.187286085126244	-0.178836338327233	-0.163842620561307	-0.195805855968807	-0.176494550462895	-0.195485030569327	-0.179967462395253	-0.171154575680463	-0.185509627709704	-0.163148322790821	-0.183611668553106	-0.168353267946971	-0.194753728064997	-0.16550946516282	-0.173875208655864	-0.173670006076304	-0.15966378837701	-0.198235071350006	-0.194743174801757	-0.191328290836132	-0.195948121714352	-0.169874690819442	-0.132067425167224	-0.155560891912501	-0.16794998696384	-0.198550792113303	-0.187298645592252	-0.138998775641648	-0.188854118197637	-0.161050197949805	-0.169928524115921	-0.193156650785978	-0.162304982316017	-0.206270642810824	-0.185881233171252	-0.200667746060037	-0.18701418825239	-0.126353338643189	-0.180110398452072	-0.165491716121228	-0.202905546624721	-0.159776039044007	-0.186943423135641
N_MYC	-0.110566419792127	-0.0971385765559471	-0.136599849491446	-0.112812435573832	-0.109925189699965	-0.105993362029345	-0.0959910593714087	-0.0918161634512678	-0.114944559851361	-0.107675258542352	-0.111191288642215	-0.095615616919484	-0.0943843141077738	-0.105853180976735	-0.121657175591298	-0.127143198309275	-0.0916268457593641	-0.113703839821573	-0.111344776793752	-0.110451191759872	-0.101291081115526	-0.115342335375213	-0.107015465919737	-0.102474747280232	-0.133446680002731	-0.129261543308699	-0.0953323951622367	-0.107907685985643	-0.100529234229032	-0.102307166963017	-0.116391442418902	-0.120765658949684	-0.125899151731685	-0.0918483762182958	-0.112649678350894	-0.0975554565876797	-0.108701401568057	-0.13424352734942	-0.0913419751304135	-0.125225986842835	-0.107709103895721	-0.0925036424938787	-0.119709320344903	-0.107032340376389	-0.0981762921641418	-0.122170636426142	-0.105150651506181	-0.101921839661183	-0.109988004311297
OCT4	-0.105404305203395	-0.0607546392792989	-0.112258452697089	-0.106057262680668	-0.0683073593292318	-0.097308092962537	-0.10538880455037	-0.0991203287057803	-0.0520672599150574	-0.0921634791271057	-0.0915504508125818	-0.148305962065344	-0.11613681883376	-0.121111189725983	-0.128177315684862	-0.0941386201819281	-0.126886887504006	-0.0939793501176547	-0.113287278281592	-0.0747621339936222	-0.0943772970544061	-0.110006334388172	-0.10779583995261	-0.0958799672875263	-0.142621601289549	-0.118112296573608	-0.107418045364456	-0.100101835374227	-0.0104715408564704	-0.109295791575861	-0.102247477685745	-0.108762110476121	-0.110108806578759	-0.0997733828518204	-0.109126867769039	-0.0978872372868952	-0.101121599637054	-0.113605547955874	-0.11722543632367	-0.13658879976051	-0.105308579227909	-0.132409301707092	-0.0920744376747969	-0.0251743923507545	-0.120820205956704	-0.0705143279664535	-0.128845083277321	-0.0382321202144989	-0.0908159518546174
OGT	-0.168657365497501	-0.171767774431145	-0.181793132429489	-0.158945110214655	-0.175911184855688	-0.1606759352131	-0.155755009610168	-0.16309116265802	-0.13751524307493	-0.182934074475027	-0.166624649454583	-0.152070062946213	-0.162671294748244	-0.169111116257948	-0.153846446481452	-0.138630735428974	-0.170153598888749	-0.182901371428427	-0.151089070914617	-0.139817811463791	-0.176299936965561	-0.158727598860289	-0.157943982893726	-0.16063386844907	-0.183282029856385	-0.183718727131931	-0.171219738168934	-0.177112265053296	-0.159929008896002	-0.129846395888939	-0.177205701400879	-0.175436193793244	-0.176531451232169	-0.148807004412	-0.163398170769042	-0.181256902890897	-0.151388441600278	-0.177918935558208	-0.158242962291203	-0.151881550239699	-0.180260580392141	-0.167821885791732	-0.169773204185669	-0.159124674214721	-0.146438237280433	-0.17462961241137	-0.177889778260807	-0.170084438749221	-0.187863704549294
P300	0.0452049021529934	0.0266777618975957	0.00687904284845141	0.00574346993820752	0.0203380534549978	-0.00990397661310893	-0.0165254759510678	-0.00202777502557482	-0.012571759563066	-0.00262332444611378	0.00858682015584626	-0.0155636769505389	0.0245705199695206	-0.0270379524596032	0.0277432856955422	0.0158713088099468	-0.0148596955666916	-0.0312300927927022	-0.0101351894251852	0.0215927532962803	-0.0150446271292323	-0.0272904985970221	0.0528357412195217	-0.0354904780252093	0.00847062609092311	-0.00638063084840141	-0.0124137985868789	-0.0370223148099187	0.0513643173497825	-0.0179955085596205	0.0320820547253028	-0.0280135737694038	-0.0117635539083282	0.0675693435633683	0.0373315605699899	-0.0042047315644226	0.0351866657920936	-0.0317182749072886	-0.0233090367585479	-0.0210857848688017	-0.00380051256614962	-0.00652903570949228	-0.0368786361820941	-0.0150888220783348	-0.000160771989850851	-0.031709566671632	-0.0246011753850639	0.0421335490381603	0.0174167791457097
PHF19	-0.0453328936387075	-0.0347794217845359	-0.0291657310137852	-0.0351969190013384	-0.0346834545296812	-0.0398820661111444	-0.0363249310286275	-0.0191918884889852	-0.0345764047997429	-0.0473231076949719	-0.0208654644311222	-0.0360028605986697	-0.0290334442421833	-0.0329319776898448	-0.00730595286243424	-0.0151432932175571	-0.0433702569348144	-0.0485044032936033	-0.0446700052859942	-0.0375826803429624	-0.0509862630414291	-0.0285480346904459	-0.02243771192772	-0.0190262463150671	-0.0390480727459935	-0.0392411716251634	-0.035052674123487	-0.0391369274049442	-0.0330346851664656	-0.0249298482369196	-0.0401599002721213	-0.0265554852943815	-0.0419792280385472	0.00314303213149689	-0.0336845702083789	-0.0442848282932916	-0.0285918979870463	-0.0349192595520519	-0.035942564116624	-0.0200302203052095	-0.0138700838709595	-0.0328756716868841	-0.0393742637714147	-0.0351059821633418	-0.0455959225439438	-0.0418303887602257	-0.0435728244518469	-0.0371013295862352	0.00452977798300201
POLII	-0.188025809612199	-0.177636977950671	-0.18796355169966	-0.204962964844985	-0.161210229313358	-0.174659029074123	-0.174742505277057	-0.167025394574668	-0.164582703282931	-0.197896540634521	-0.195672530037351	-0.180976365098029	-0.169939401137693	-0.167646266512143	-0.197493928241403	-0.183537125568961	-0.18658284140104	-0.181304572687532	-0.183847751874556	-0.188277423627531	-0.183083509362698	-0.195865237967058	-0.171620079402081	-0.201081314512702	-0.213574357946635	-0.196678953406638	-0.169940024176766	-0.180809627482103	-0.153616608787057	-0.165144626505746	-0.174850148858298	-0.188992411147914	-0.213633919097665	-0.161159493203465	-0.161885402999063	-0.176246653504041	-0.182103399540225	-0.212367408159344	-0.165383048237835	-0.220312894839919	-0.187760381025421	-0.179398346582147	-0.198349987056522	-0.103317707438658	-0.183453724788093	-0.201259146515626	-0.194153057776106	-0.199043743860078	-0.196264771626824
RAD21	-0.0371423724841239	-0.0177436038239498	0.00492330489076954	-0.0393027765364263	-0.0098196746298609	-0.0489069196598065	-0.0399106863398508	0.00267137395119861	0.00656402711484758	-0.00307725683262852	-0.0404209761031156	-0.00795794089019711	-0.00956811333546585	-0.0596688685025974	-0.0322866129044888	-0.0381693398036127	-0.00912249359375153	0.00385080814244555	-0.037842829348258	-0.0418952472489578	0.029884624798968	-0.0116567620620325	-0.0204775742367317	-0.0194814530016194	0.00076472925771906	-0.0365080740787638	-0.0237892935689571	-0.0349737659770483	-0.0451014293853483	-0.000745070550562628	0.00797226693719977	-0.0589415813878683	-0.0259710280131326	-0.0350281596678298	-0.0130568774596521	-0.0574254758748375	-0.018185121874349	-0.0209051349970359	0.0409346504568282	0.0589082158087223	-0.026934442153538	8.77521128086921e-05	0.0107092278891275	-0.0102852852927904	0.0208769184984377	0.00187105364888878	-0.0139815563749755	-0.0461316357890933	-0.0544896641206699
REST	-0.066042972668357	-0.06840871440544	-0.0930410035715226	-0.113337891504282	-0.0785539133318612	-0.0419867448389754	-0.0705531188261573	-0.0761620570203113	-0.0347234667076847	-0.0483408092065895	-0.0382233410414167	-0.0874130901610761	-0.0624863885990359	-0.0856685463952599	-0.110772094516489	-0.0540098037412677	-0.107210495720481	-0.0954494389477654	-0.109539603759478	-0.0671637019377963	-0.0764281103886887	-0.071538089128348	-0.076674575122462	-0.0523537202014314	-0.121923025943147	-0.0837912911086036	-0.0663581334856625	-0.0539085551361945	-0.071909212135953	-0.0690922056231103	-0.0680666700446521	-0.0745913158920982	-0.0664522150894113	-0.0895624722396903	-0.0839474788009761	-0.0478548535188314	-0.102913079336376	-0.0676824511738655	-0.0714776875900551	-0.0822574407982904	-0.0931445300744366	-0.0857797707559488	-0.0681023643598897	-0.0512033016521191	-0.0874874961773683	-0.0521620590838229	-0.0924433450640422	-0.0889188839863762	-0.109486288940602
RING1B	-0.104149096547694	-0.139083671122944	-0.154617539634256	-0.110745918496164	-0.132891252474723	-0.123776520663579	-0.122840830321777	-0.115856258562051	-0.1115523710903	-0.14578120843704	-0.121457930825139	-0.130210349706589	-0.113540273364976	-0.13681450579837	-0.0912705414750268	-0.0857309213320054	-0.120307719043909	-0.134025731069564	-0.136380384482765	-0.102701424712673	-0.135494414178035	-0.110786474250751	-0.119551921937243	-0.136745341242258	-0.132337748766089	-0.137727681474017	-0.136907345809539	-0.110530941375193	-0.123454104562026	-0.0689152191912673	-0.121764636023859	-0.0782029254119306	-0.139082758680381	-0.110395298464335	-0.129539487990554	-0.134920962964722	-0.119185211885275	-0.142689569542763	-0.097881422040335	-0.118287841995862	-0.114620727510662	-0.156120673165332	-0.133756734650607	-0.114214407152519	-0.142220910729128	-0.122895111671684	-0.139188102104208	-0.130958778856525	-0.103924579328465
RNAPII.8WG16	-0.178624025877952	-0.16931888803445	-0.166131873416275	-0.197598964635657	-0.166089826362583	-0.156638321472708	-0.165640200489116	-0.183950949939927	-0.142851495939329	-0.203576831355078	-0.208213342145108	-0.180397808475761	-0.151205294028892	-0.179152977245487	-0.208247625301591	-0.171082404638919	-0.171726701427305	-0.174558633176038	-0.190756823504225	-0.182347287689349	-0.170817130507541	-0.188533986270023	-0.16988819980357	-0.195386403704599	-0.207006276389024	-0.209101602311722	-0.1752768138445	-0.178531455373057	-0.139771990084593	-0.161768526397031	-0.188399141571616	-0.182095008078625	-0.199751663937298	-0.164631195733451	-0.159413499834112	-0.184880421898395	-0.180834144041716	-0.205409499518489	-0.156302992898308	-0.22652437081927	-0.192224308782463	-0.178657885986403	-0.192329580789179	-0.134964916523224	-0.168797813456361	-0.191697383395243	-0.184980669989336	-0.192533466334138	-0.197426522590054
RNAPII.S2P	-0.0860303224202688	-0.015234706515339	-0.0623635176853347	-0.0361604236554453	-0.00196646237298023	-0.0369739290302877	-0.0496765233981171	-0.0359458072541777	-0.0658735416540194	-0.0393104315610423	-0.0205203025218127	-0.044587540089662	-0.0781322626104214	-0.0184107889249016	-0.0514177104584716	-0.0558030521883712	-0.0445236368595931	8.28743473361639e-05	-0.0648642110646966	-0.037396686231737	-0.0343040848245395	-0.0247443458150066	-0.010698246897609	-0.0271141805949138	-0.0597330440072643	-0.0507690758756782	0.0350728309038618	-0.0861290220674556	-0.0214511574841359	-0.0336479488906474	-0.0134874147923723	-0.0374237524298249	-0.0493685072573595	-0.0140440149393548	-0.039009615285007	-0.0214077153547988	-0.046489731219547	-0.0477878528293684	0.0202756871318246	-0.0342324131882517	-0.0670584412193679	-0.0399684487446774	-0.0765680419976408	-0.0591560144847024	-0.0490060044189884	-0.0646572998570891	-0.0307766472660724	-0.0204343943172307	-0.043548928902165
RNAPII.S5P	-0.193855516078522	-0.167827712646968	-0.184805517778914	-0.196302108500616	-0.155732188923798	-0.182326151862288	-0.178767221068146	-0.168369248348416	-0.159288727447645	-0.21176036862313	-0.1995489512631	-0.165285069361232	-0.176004306610606	-0.180613935172703	-0.193081697614193	-0.166219948742671	-0.185108807217417	-0.196185669667898	-0.192374469782817	-0.181196056013842	-0.198255428523891	-0.173114773556131	-0.169922593680043	-0.191614028806399	-0.208203614716389	-0.191104416068644	-0.168650232835274	-0.191119866035695	-0.141945659740946	-0.154417200359987	-0.182478118778042	-0.149774139896494	-0.20096639153103	-0.187847981846742	-0.178037014021644	-0.181380108232982	-0.188958731227495	-0.217618951690037	-0.167120759206638	-0.212192901753456	-0.195991083416654	-0.179554960237825	-0.184316712366208	-0.141632088667978	-0.18806649427244	-0.202444456322438	-0.183595902189785	-0.194614175304006	-0.193471747775589
RNAPII.S7P	-0.145222993864055	-0.108657874628508	-0.121757385657413	-0.133364683668014	-0.0984176741716043	-0.119256227545005	-0.126280870365847	-0.12875141476342	-0.121631713025808	-0.127059058624251	-0.121592946442172	-0.095127549172499	-0.114767987447348	-0.128641416807405	-0.147186350787375	-0.13940265787912	-0.128265359111361	-0.114525254386007	-0.124823807744857	-0.122235898761838	-0.134153303312541	-0.132374901156188	-0.125765874752362	-0.137674768383824	-0.151780833408656	-0.147064467757282	-0.105717737698343	-0.132941424459785	-0.0954217747408972	-0.109431929624936	-0.137154231604229	-0.131023145512251	-0.145656635097281	-0.107123111780027	-0.102789650115339	-0.111275317992081	-0.138076397776622	-0.14479364123407	-0.0963153629360043	-0.160599515918902	-0.121343755903991	-0.122501206159905	-0.154478859315507	-0.106968699638474	-0.112049801638918	-0.137376253204197	-0.108576764887348	-0.122627285169282	-0.125938245029612
RYBP	-0.116599574123825	-0.113509515433359	-0.108539935691737	-0.143413903049947	-0.136569743793121	-0.100366098923897	-0.081305978928941	-0.11550724248145	-0.134682509491923	-0.139416895678488	-0.138530352640587	-0.148113429384006	-0.138294586557895	-0.120006502165268	-0.0643990203294391	-0.104503760028709	-0.132484231463787	-0.130030553088444	-0.112048158621534	-0.102008099904389	-0.118967272562226	-0.0821908246939293	-0.119258105560155	-0.121066044045591	-0.148046984211184	-0.140692056911425	-0.121646727094487	-0.112947224556495	-0.083615372956861	-0.120536079616484	-0.124359900644654	-0.118434682221877	-0.122971992774107	-0.115324948149646	-0.114768504239856	-0.149277731006052	-0.100193729455972	-0.13564459943157	-0.101761793776177	-0.115458839731535	-0.0929179470915213	-0.139160399470086	-0.112108619357482	-0.11954242669332	-0.119549705858683	-0.120747249072121	-0.133377628065068	-0.106155951162548	-0.100543121879791
SETDB1	-0.0852752288218288	-0.0768346882272825	-0.0507785800579666	-0.0828375173404612	-0.0756034345813099	-0.0803474020045405	-0.063539788511426	-0.078845699695699	-0.0904073778426631	-0.0793467609458751	-0.0987427501225225	-0.0496171472925468	-0.0906111557127906	-0.0287328812505038	-0.0495589561206793	-0.0567605045397757	-0.0805850962358802	-0.0883774586759766	-0.0857095854871946	-0.08158357598768	-0.0759504563569433	-0.0689917923130398	-0.0790799620395135	-0.0695306623095916	-0.0920874911212871	-0.101293721524066	-0.0907099070926875	-0.0594554856477235	-0.0798844802352277	-0.095236162128541	-0.107013867918328	-0.0645192803524627	-0.10854549003689	-0.0595095973942535	-0.0463667590582102	-0.0738471405650897	-0.100891563844925	-0.0841872579054235	-0.044841288597693	-0.0701685347024034	-0.0654623196826398	-0.0584851312577234	-0.0899557409934559	-0.0564970758885275	-0.0738942223717275	-0.102165703351405	-0.0764633378098797	-0.0624940597843702	-0.0643939814751503
SIN3A	-0.201683254200814	-0.213486058585536	-0.215025182652006	-0.211484110736147	-0.20453146018672	-0.189726449817482	-0.202844695415067	-0.214392250610385	-0.180205573976597	-0.22805416207604	-0.220577734457531	-0.189981260046328	-0.193872179755096	-0.206092692450718	-0.215929405030764	-0.189647143445106	-0.198642741816176	-0.212893242276353	-0.209148730417309	-0.182142425977132	-0.205821321444555	-0.225607578229617	-0.199914893372053	-0.213791826876542	-0.225024935044785	-0.199873767136197	-0.207207864929047	-0.219636032058996	-0.1960926123752	-0.177382003791659	-0.207250447167602	-0.207542844357105	-0.213513198732245	-0.197293996991758	-0.202547493357624	-0.204615885307466	-0.211361247338412	-0.230545780863552	-0.193866487724465	-0.208162308053214	-0.199654640793002	-0.204944498646663	-0.208422839191058	-0.168823802956993	-0.211364878314429	-0.203361583315992	-0.215878891200427	-0.208296448152581	-0.228448947731815
SMAD1	-0.00766258892926839	0.000501096155922284	0.00916146789033891	0.0369616330949668	-0.0106670827979719	-0.0171055457412448	-0.0194211073672018	0.00648562123241321	-0.0237955880997804	-0.00652347417504925	0.0241604837958592	0.0262633253320249	-0.00379972886636198	-0.00214763265811083	0.0161375029622717	-0.0010720945186404	-0.0133053602405453	0.00808005041024128	0.00684093495632244	0.0375642072078075	0.00243215711552241	0.0293109637554616	0.0084725346965657	0.0134060876160284	0.00171975109046555	0.0188371477312196	-0.0163838835124662	-0.0184093028171389	-0.0113189379083377	-0.00503004339031799	-0.0185902017960705	-0.0174103904977855	-0.00436720228833936	0.0281346458517406	-0.00492242568684098	0.0295414902445314	-0.0182738344021391	0.00745102685252921	-0.00361784787987729	-0.0173340388233439	0.0194513160601515	-0.0054405483762167	-0.000685951247927262	0.00356939316582833	-0.0184986483053598	-0.011245419589283	0.00651083941047506	-0.0171234742977875	-0.0308994415213403
SMC1	-0.134937581583304	-0.137767716656943	-0.177701533539974	-0.172254381914218	-0.184764878515734	-0.143622137229046	-0.154675318831185	-0.133308171360056	-0.145738433134318	-0.158332604195364	-0.157583874451218	-0.168174966705205	-0.177571319747026	-0.196958399548663	-0.160117424519631	-0.119255208748591	-0.170858813407414	-0.162092046646314	-0.185911291669963	-0.137905856213884	-0.165514058222172	-0.147693103587051	-0.183785756854814	-0.177030819620429	-0.141145523217967	-0.152967908324845	-0.158781697118491	-0.143728070549612	-0.1307559423781	-0.153221156782266	-0.150315368517371	-0.162674363743057	-0.156463012400973	-0.128966585411504	-0.16912895406376	-0.160823319429659	-0.138848843809001	-0.172377974041199	-0.139975719621201	-0.159688977989135	-0.134835083702266	-0.172166284081352	-0.113813071479209	-0.117559085391553	-0.146177657602747	-0.134642044597084	-0.185009052501526	-0.126050234270769	-0.179439849102687
SMC3	-0.0971678286970043	-0.0987367751614985	-0.0707051457862575	-0.0767763648306876	-0.10602594977233	-0.0701746626905377	-0.0668947037323231	-0.0131331494406	-0.048126966800274	-0.0743572644314674	-0.102537434932545	-0.107760471152734	-0.062721284769894	-0.122480219954094	-0.107824605096134	-0.072484557732383	-0.109101995002242	-0.0826629691502041	-0.126513391195861	-0.0773052150462451	-0.079317485147629	-0.0650868770473062	-0.103418661910089	-0.111283134565212	-0.0926846904371409	-0.0755036369121013	-0.0939509080036653	-0.0871956285172028	-0.0808918778486366	-0.101954312131343	-0.0796657790359098	-0.0876140214042603	-0.0804673356725207	-0.0446516236116907	-0.112590490538471	-0.0974179323884324	-0.0569345761306469	-0.07754886939209	-0.0415363619108876	-0.0643854134498532	-0.0967415711682949	-0.0690599921604258	-0.0393516188508164	-0.0666513547013814	-0.059495919076717	-0.0954386093639991	-0.0840651455022499	-0.0745250270557419	-0.111225350794424
SOX2	-0.0232418055565378	-0.0340095372017231	-0.0683967372255848	-0.0527618554109349	-0.0148843429295527	-0.0581052080389686	-0.0317149091285689	-0.071895567269599	0.0175659621020443	-0.0566645465207234	0.000618188034256282	-0.0642074640063393	-0.0630916576128425	-0.0292381956813843	-0.0274895042430853	0.0195210490349859	-0.0744606857486282	-0.0314782541349626	-0.0147708156063597	0.0207020807367093	-0.0485592399668906	0.00257711532745242	-0.043225952401404	-0.0467553763456037	-0.0374744419317345	-0.00957603194965639	0.0116477427814475	-0.0514700269241954	0.0560943197545539	-0.0193237451370605	-0.0464317473544774	-0.0720803084404103	-0.0399000782319373	0.0290082428124896	-0.014474711708631	-0.0276167968547899	0.00551261373676464	-0.007975173287911	-0.0165714597646064	-0.0394136262850602	-0.0119358659711475	-0.0376567659700552	-0.0295844479730282	0.0182161137123535	-0.059441642936651	-0.0221461025467901	-0.0769112880978958	0.0402567752265864	-0.0341413958866692
STAT3	-0.016780140599596	-0.0272798738048588	-0.00803849471821028	0.0346069273517867	-0.0406052416032591	-0.00966070596759113	0.00247593277565956	-0.0430933214988383	-0.0265793365453367	0.00395985324006597	-0.0158620857023298	-0.0250435079412115	-0.0181269477080343	-0.0102499561865403	-0.0127607130292639	0.0108833015899968	-0.0456040030294598	-0.0145590200832469	-0.019910627645332	-0.024210106764707	-0.0290600480965688	-0.0184937196381248	0.0067801079417045	0.00332662339640262	-0.00604496601453485	-0.0319616700939496	-0.0171179868775657	-0.00295916442241001	-0.0148004918504388	-0.0298960867031803	-0.0281279791842361	0.0159925677531925	-0.0189383053157592	0.00632807037884513	-0.0394701027065903	0.0244089813304787	9.68596410605355e-05	-0.0263621228280131	0.00396983634336131	0.0193487308161691	-0.0102614206852161	-0.010880137716534	-0.0106391422302302	0.0210588265320357	0.040628488605813	-0.02310618198048	-0.0178079924396849	-0.0207654324983808	-0.0193110358488643
SUZ12	-0.0651073436768446	-0.102613404947485	-0.107710964170438	-0.0861853329577771	-0.0793650476612483	-0.101985465713141	-0.0984986704137639	-0.0735438365719643	-0.0858300099066334	-0.104097136289623	-0.0880111091504763	-0.0823500293532141	-0.0710198160823102	-0.0823060473227345	-0.0326021772104121	-0.0526682087560449	-0.0541748871748022	-0.0902039894917914	-0.0982093525188206	-0.0776200342889102	-0.0820259686095551	-0.0715516882304401	-0.0932615339079953	-0.0941809506286663	-0.0768564253269478	-0.0931497735754906	-0.0920881930859976	-0.0796452073888484	-0.0808322261920368	-0.080761088038258	-0.0770271082353109	-0.0519900406913394	-0.0985134002186552	-0.0653269398974975	-0.0763317247278511	-0.103790148879578	-0.109898218022583	-0.0936155172132163	-0.0683164180601955	-0.0887989935182345	-0.0718342401465857	-0.104478830371824	-0.0730861479187136	-0.0917426014939852	-0.106591891828765	-0.0970039557955669	-0.0833301660757506	-0.0918393395519454	-0.0756824839969821
TAF1	-0.0294275204847288	0.000228923486394814	0.0121677355126907	0.0334067491010311	0.00385114229337117	-0.0270620768529602	-0.0367629520316193	0.0123139485025544	0.0506952187928529	-0.0158576900790664	0.00917489042887943	-0.0243236066770189	-0.0159973468791151	0.0134091042296027	0.0221658164258827	0.0171920871446534	0.000673427002109162	0.0295912434009529	0.0286032495045711	-0.0206927276883906	-0.0421478501086972	0.00785450522503336	-0.0226160623931516	-0.013545401802836	0.0756060845342474	0.0244658781609787	-0.0036553964399937	0.0162391469228522	-0.0107601546718089	0.0362603574060532	-0.0334515722902928	-0.0205888012102928	0.00122588582616728	-0.0102493639849209	-0.00266153189506529	-0.0090533621644667	0.0218095763920032	0.0262711707172596	-0.0286406204568268	0.00615974177038813	-0.0148031666545255	0.00970157830597377	-0.0374114051140627	-0.0326480776899775	0.0541344294783201	-0.0117674756104038	0.0194029120860764	-0.00945497495472017	0.0686698492661153
TCF3	-0.0118698182942995	0.00331209807113203	-0.0487194924901265	-0.0269930392031021	-0.0352378901942762	-0.028521930721966	0.0300258762220751	-0.0108381449278339	0.0816955191584092	0.00234461680355378	0.00175061783700666	0.000162730712000345	-0.0353974637512002	-0.0447225232214862	-0.00972792420377202	0.0339549984513529	-0.0244751846163154	-0.0279826006231597	0.0121112368347716	-0.00209148914804433	-0.0305008566248266	0.0073942281897002	0.00249745239454683	-0.00114560267863526	0.0170560893431897	-0.00478916133460183	-0.00440729869946842	-0.0435247872330175	0.0321913117844375	-0.0154173730680384	0.00330528084135905	-0.0239881607431865	-0.0147945136339687	0.0364760580461643	-0.0112798040115356	-0.037551793530551	0.112846951722972	0.000460277371814386	-0.0479695517158706	-0.0183683023675349	-0.0304213960025548	-0.00531430280362722	-0.00625749902312948	0.0133605070884473	0.00514429914780665	0.00527294695763647	-0.0307669924111304	-0.0294824807715167	-0.00482106965816309
TCFCP2I1	-0.0661520210889431	-0.0591173751600263	-0.0728903987051982	-0.0918774198190465	-0.0520619850192915	-0.0604431433304772	-0.0858348913366491	-0.0850103365570795	-0.072079228973191	-0.088271280291334	-0.0626364049910679	-0.0826152616192903	-0.0899527641285137	-0.100435797519421	-0.0719887095142947	-0.0565416122809719	-0.0793584346654099	-0.0547984485333029	-0.0524253306528891	-0.099023690053534	-0.04542720162373	-0.0925470284829936	-0.0378227795011933	-0.0647641928100033	-0.0893586097810644	-0.0636009224034764	-0.0457185800463483	-0.0645703606697028	-0.0391998443095453	-0.0349688062865198	-0.0864481604425545	-0.0516336404679562	-0.0793227770106166	-0.08828627360904	-0.0700038855339757	-0.0456376342415996	-0.0871023926482981	-0.099369859714416	-0.0603211800225821	-0.06815707640091	-0.0696081372685591	-0.0747771799465019	-0.0943274516242776	-0.0893693765352432	-0.0875852720435868	-0.0692646281858508	-0.0882915969056947	-0.0771269226616001	-0.0766889526021299
TET1	-0.194350935160024	-0.237758763278454	-0.243321369491277	-0.22091289508455	-0.228448919414635	-0.199178728769889	-0.244191915367206	-0.225446205328863	-0.208483131631975	-0.249573439611524	-0.220486288232017	-0.209604317922179	-0.197262350095321	-0.222525386842712	-0.194914862431339	-0.18236412612108	-0.206409099715547	-0.221291534193226	-0.211653855088631	-0.170675457390766	-0.240649803030621	-0.211941088056984	-0.234523105964085	-0.223762153218826	-0.237346062401612	-0.232743778626274	-0.2128793815212	-0.223138635126352	-0.233221313991659	-0.174922994939324	-0.233234265914568	-0.214803339379544	-0.237147570582349	-0.219583022434958	-0.211683401784474	-0.222131242806476	-0.221147048856277	-0.251635556277104	-0.214455259875988	-0.21097954687346	-0.228883824292318	-0.227985527179596	-0.204227030330059	-0.188014667889025	-0.242318283670259	-0.210933822682919	-0.246533223609263	-0.211773998160642	-0.241185203438005
ZC3H11A	-0.0206391162119186	-0.0299702700159985	-0.0467304888997194	-0.039781604161783	-0.0762344816664308	-0.0441204930957863	-0.0224054987352837	-0.00241830159787923	-0.0109532403311659	-0.0290318067062969	-0.0430825659167803	-0.0311659506359946	-0.0535035663234038	-0.0514942668500187	-0.0466862553640429	-0.0220713115834093	-0.0594672556912272	-0.048872239068022	-0.0393130627334369	-0.0448258148564719	-0.0474981339002665	-0.0369575704400502	-0.0628750491288275	-0.0316891897314276	-0.0347406753663777	-0.0833574289483705	-0.00698651598590312	0.00098030956956044	-0.0356493924204063	-0.0280504319014486	-0.0188106801726282	-0.0538383867767031	-0.0297204560308798	-0.00159027880745369	-0.0363465904352592	-0.0359878978429335	-0.035713985209935	-0.0178030013423703	0.00406780295346687	0.0180344753943606	-0.0461161462732422	-0.0334424586475683	-0.00865151640759724	-0.034016701084237	-0.0203242279631338	-0.00358815876979142	-0.0671258182669506	-0.0360769904432108	-0.0690584262707008
ZNF384	-0.067824104393726	-0.059817875929902	-0.0690031781088842	-0.0936191833520092	-0.0634775517361928	-0.0944625370042155	-0.069381606223006	-0.0533953630664794	-0.0442178399024441	-0.0778196588809352	-0.0822266172250308	-0.062184032766947	-0.0756317635075608	-0.0730879123430136	-0.111507330211455	-0.0244837260273486	-0.0824272217738602	-0.0626860940620745	-0.0785262351657688	-0.0618569294589535	-0.0786598417204775	-0.0664799249991609	-0.0949937094732679	-0.0504743207738413	-0.0662150559958818	-0.125900669444411	-0.0327872514677104	-0.0516431173230493	-0.0469943698209673	-0.03854028749696	-0.0584962958847718	-0.0687564721395151	-0.0789982517655834	-0.0405358678198812	-0.0936538875286474	-0.093233182682679	-0.0750732875196151	-0.0418088916787911	-0.0863563062813679	-0.0442616076205528	-0.0629491790868934	-0.0336474006754923	-0.0569381477223214	-0.052634099983311	-0.0388081284776816	-0.0670852239571108	-0.0493350650579665	-0.066159765438356	-0.0487789542658605
X5fC	-0.0497146844974814	-0.00231564158170395	-0.0539358677632634	-0.0235685380437655	-0.00765101777383159	-0.00767200752316757	0.00158460111754186	-0.0306049859560137	-0.0591352504485502	-0.0262378497418815	-0.0512750127228898	-0.0566445737050373	-0.0513056159494045	-0.0398628610187534	-0.0465459089509168	-0.0515855979643587	-0.0529732975389579	-0.0690438334293265	-0.071589602720325	-0.0210729627876653	-0.068194055241817	-0.0266596012072917	-0.0352673312247788	-0.0380062963858473	-0.0349386248748154	-0.0565266965982524	-0.0560158383197948	-0.069692931702611	-0.0367451488573041	-0.0399034695235272	-0.0715248424831736	-0.0606669552390495	-0.0575189545892748	-0.0390339815216241	-0.0455203580608482	-0.00937833280785017	0.00577077445726265	-0.0590519600972695	-0.0146903072586323	-0.0509390602129981	-0.0568660156482863	-0.0282425248611925	-0.0305454069222255	-0.0348083945737675	-0.0409943394435396	-0.0869910048856032	-0.0519900828353313	-0.0183645200848208	-0.0329851766777155
X5hmC	-0.0525911635405062	-0.0311267813827936	-0.0428464771389621	-0.0456500408045696	-0.0103030113443922	-0.0706798917742474	-0.0823741887828857	-0.0385736388350967	-0.0495731717384641	-0.051362655539509	-0.0453335775335318	-0.0304021082919411	-0.0300865853658825	-0.0659390178316138	-0.0468833229999477	-0.0190833013426976	-0.0431922475004658	-0.0519786413218956	-0.0354264202080606	-0.0247667885110224	-0.0443232413850734	-0.0143847753052948	-0.0889068105624763	-0.0286196402692157	-0.0644012442060548	-0.0429274307793815	-0.0577575186362357	-0.0645462490615894	-0.0646970343259492	-0.0896427295177941	-0.0684295171222496	-0.0475705745954685	-0.0753481519420634	-0.0317621161818641	-0.0512224452531846	-0.0336102625144515	-0.0238372977174756	-0.0830695341108935	-0.042113507176348	-0.0296769417982419	0.0106685542185637	-0.092397402478515	-0.0177858591542807	-0.0109447567771754	-0.022012428155515	-0.0315290624380608	-0.0307919714952334	-0.0449653626847352	-0.0575037633283041
X5mC	0.0189491592126077	0.0438259088093585	0.0505572606197784	0.0232824642298918	0.0377553563150222	0.0255233789629337	-0.00409930302341552	0.0264303347510076	0.0491367910038552	0.0309273364177844	0.0186757422510311	-0.0386065929415031	0.0166321466325545	0.0141843422895532	0.0370835244492297	-0.00215605136699625	0.0154025436549655	-0.0205978003126696	0.0301729442391222	-0.0253255487652526	-0.0352257662656518	0.00952459558600479	-0.00249968737165548	0.000691009662441572	0.0146632139235315	-0.000376825686146232	0.0109768007652138	0.0217633677388629	0.00454451011653364	-0.0132542319283335	-0.0421068646798137	0.0108762568671157	0.00856133783916778	0.0173685846777277	0.0444237640234859	0.0258205503192126	0.0526863054843432	-0.00724202602139315	0.0141476096477601	-0.00595135217453771	-0.000458711675282882	0.02630292161764	-0.00536419552203217	0.0131774454553149	0.0399669471736193	0.00393016562454174	-0.0112406678028707	0.0189373037940284	0.057803471442589
CTCF	-0.0772619816056286	-0.0386358066808104	-0.0615701718794004	-0.0762016639282754	-0.0418874082267713	-0.0636472084721909	-0.0599263083085822	-0.0211457946115191	-0.0493396578269901	-0.0625434559847498	-0.073429825895704	-0.0896692562635166	-0.0725170929179479	-0.084367825297718	-0.0765586732064835	-0.0294209422096092	-0.0342409451157937	-0.0851228380092693	-0.0725360327713266	-0.0844075594315083	-0.0390211564746149	-0.0130801942247511	-0.0670544228468693	-0.0879437619986836	-0.0664212386944073	-0.0347400316816786	-0.0711408919959024	-0.018877531271445	-0.076199348246392	-0.072525529632706	-0.0263669397420978	-0.0853821084961719	-0.0303361599426647	-0.0591530685616456	-0.0379982100225491	-0.0932751194632051	-0.0370246372486478	-0.0611594109658949	-0.0717402272822476	-0.0684881681498335	-0.0798750629866658	-0.0248598632234475	-0.0460770508710749	-0.078655830303593	-0.0585000606984906	-0.0324944980837313	-0.08074671993793	-0.0765793770053943	-0.101552171128249
H2AZ	-0.0486805529388729	-0.066582097080144	-0.0309981550640788	-0.0610880613017206	-0.0445499260717033	-0.045281362616752	-0.0102936572616709	-0.082423211836981	-0.0116423222340027	-0.00822680539543199	-0.0583029691970629	-0.00785958132879335	-0.0101282382618774	-0.0728972643077829	-0.0436224299984748	0.0225354098720472	-0.0737350672633629	-0.0210117941291381	-0.0216180191928467	-0.0525858839275648	-0.0271966841079755	-0.0455891217296965	-0.0463058645246993	-0.0277139722186499	-0.00557239818481367	-0.0332219561295197	-0.0186025689777753	-0.0452367866526028	-0.0330373619885806	-0.0613536208544245	-0.00903252453831687	-0.0140579746903409	-0.00656907440713999	-0.0520378074924339	-0.0467357223847633	-0.0300357881238218	-0.0777129819960301	-0.0484694711921346	-0.0767003585038291	-0.0455596924635203	-0.0576629575081005	-0.062252125674726	-0.0186119154241566	-0.0436210797004892	-0.0253031978632713	-0.0446499744600729	-0.0746985291644646	-0.00465188931907511	-0.0470933576246544
H2Aub1	-0.0366299712954248	-0.0329376401151065	-0.0358242056676956	-0.0177106444874932	-0.04147918986886	-0.0312243968966934	-0.0421548857440756	-0.0279238932402873	-0.015000945135706	-0.0457567407481842	-0.0420926551861544	-0.0323269528679557	-0.0422263679528133	-0.0429360533385856	0.0246800885885105	-0.0250155769519335	-0.0119278434671573	-0.0449273756193709	-0.0485149666980268	-0.0189196998866176	-0.0426357374771157	-0.0425846457364042	-0.0371786185057383	-0.0238634114398524	-0.0436551103671446	-0.0400095711609012	-0.0358550770452987	-0.0414604812019379	-0.0402187432698386	-0.0323547846547578	-0.0500526521338396	-0.0104893693123168	-0.0441261586822912	-0.0322652008174406	-0.0382602278943757	-0.0396337148979559	-0.0405602973012096	-0.015131189152279	-0.0346930574755416	-0.0369320262837649	-0.0376121977254492	-0.048116537374855	-0.0491742146001686	-0.0415849289065606	-0.046311262184675	-0.0314366055353875	-0.0487160582152714	-0.0410394811739307	-0.00740961545603416
H3K27ac	-0.103691669421957	-0.109942356877219	-0.127904822422067	-0.0807554434736771	-0.0694939963976882	-0.0958591284277506	-0.128638795577397	-0.0900723746551016	-0.0779896168818028	-0.119004991311182	-0.108074618286803	-0.0930082192476311	-0.109851951252563	-0.111183629937662	-0.104117606305419	-0.0987384977607543	-0.0871181523933111	-0.118768190014052	-0.122455931399623	-0.101848886330241	-0.102093968255899	-0.113193052275544	-0.075941156477014	-0.100595943391798	-0.124369244309332	-0.137576442949077	-0.108196182282693	-0.0658988616183011	-0.080560121913145	-0.0885766622641894	-0.0848164127506841	-0.0997913610144543	-0.102816109622298	-0.0983907630256014	-0.0891042678381945	-0.0878402858333266	-0.106116205787637	-0.136350465312372	-0.0535821926532434	-0.114161005339958	-0.0923496875949267	-0.0984225379885707	-0.123086700243464	-0.0633372518928661	-0.109413559729017	-0.109228434760138	-0.145402795550352	-0.116760728197677	-0.114724406470016
H3K27me3	-0.0666421360923216	-0.0757642007880231	-0.075886434976509	-0.0704512583167949	-0.0575416101327218	-0.0810056735738594	-0.0623734002845298	-0.0560218411713075	-0.0586250082995888	-0.0786510205261971	-0.069332400271612	-0.0519168327073606	-0.0465034493131597	-0.0665910562674076	-0.038817521555714	-0.0605998279866141	-0.0697480122540388	-0.0519979790492451	-0.0683978999089748	-0.0733594241503447	-0.085808480022534	-0.0640485358799577	-0.0679158198365473	-0.0684758756022674	-0.0361323655334458	-0.0782773434681611	-0.0995608405059781	-0.0438733274195726	-0.0628787320351861	-0.0201092700267375	-0.0636159437262064	-0.0399722151344818	-0.075140707279382	-0.0502659391809802	-0.0751561100090459	-0.0848219819701099	-0.0750042631192503	-0.0689391055717687	-0.041001964694387	-0.0440448730241547	-0.0451990517588258	-0.0832938378499358	-0.0772663273248437	-0.052323760568747	-0.0938111341331986	-0.0640490245926622	-0.0647228044784545	-0.0849136663068139	-0.0537063918573285
H3K36me2	0.0166223942013499	0.0034847242482817	0.00353814463569182	0.00680726495627455	-0.0145326483744423	-0.00033442854308739	0.0308413049196951	0.00709500837033546	-0.036823755420602	0.00099840123641881	-0.00325746444869766	-0.00300866969207907	0.00583038932245699	-0.0104734891293491	0.000568775407989313	0.00501077609183938	0.0250519401031426	0.00403350494246093	0.0200565155314586	-0.00955181712209853	-0.0118979324010723	0.0870826858630765	-0.0176717937432664	-0.0193980501235521	-0.0374686048934057	0.0438959439810967	-0.0409176170862324	0.0215369311238355	-0.00651001301696939	-0.00346953613120281	-0.0163888511009619	-0.0270282457599946	-0.0511572399069363	-0.0388526379278649	-0.0374790429178027	0.0553668952700911	0.036184181552106	0.00401947824188476	0.0262640706200093	0.01231091685421	-0.000471124534627361	-0.00775178888899753	0.000982148620270389	-0.0314110859830402	-0.0234505962289953	0.0102814599465248	-0.0417088661846545	-0.0287260524854978	-0.0160970721395935
H3K36me3	-0.0512656038318172	0.00378358036358971	0.0227873470694315	-0.0213306556484324	0.0135431485579553	0.00590409611033196	-0.0172650938036531	0.0285144070752497	-0.0249677439267423	0.0133897318029159	0.00505237105420942	-0.02835488292162	-0.0600300056566498	-0.0142343283828068	-0.0170571116177569	-0.0220085822073684	-0.00822874110407828	0.0312614827484547	-0.0401459595227953	-0.0175752061459144	-0.0315227811029023	0.0406951794101776	0.0272308142636966	0.0427938314615363	-0.012096239999971	-0.032138682604569	0.0838078466027768	-0.0414084878862912	-0.0173835129145231	-0.0487297565945929	-0.0122455570477268	-0.0182989076073709	0.0214512674599464	0.00197226686084243	-0.00673689594002191	0.0045271040783012	0.00705841683650297	0.0491142114543291	0.0438128967656993	-0.00911836182905245	-0.0328928413332451	-0.0382590865414537	-0.0452414869007085	-0.0147062849749314	-0.0219410635091065	0.000232106252733584	0.00225994792530441	-0.0125081726119365	0.0361179334687058
H3K4me1	-0.0431328563288356	-0.0963700910367837	-0.0948556407421393	-0.0710867121241309	-0.0792104436501264	-0.082531000545706	-0.10953161405393	-0.0790294358353453	-0.101536059076021	-0.0771233937118283	-0.101013873115335	-0.0762477312704849	-0.089083338575524	-0.133859554115679	-0.0892791180531901	-0.0706078006455881	-0.104605490912954	-0.0935941427409092	-0.0932765813846226	-0.0533213772306929	-0.0852054957694967	-0.0555012164354074	-0.118026684864484	-0.110290507596767	-0.116623022370886	-0.0865233922346391	-0.09448325142621	-0.069514984870777	-0.0602421155020239	-0.064109058730575	-0.0843333582205132	-0.0501825383560905	-0.0750882031387596	-0.0800753059972823	-0.0841123077538521	-0.0803407473856307	-0.0949670007989793	-0.126730889384671	-0.0454978040967147	-0.0806582117608805	-0.102940055228879	-0.12077439271272	-0.0593660902680057	-0.0517957232865294	-0.0963932091301302	-0.0993524251964553	-0.110813361747402	-0.0935835573699824	-0.114303899561115
H3K4me2	-0.216621055177155	-0.223178407301842	-0.261004148946699	-0.249742188330566	-0.252249234112649	-0.228585963579617	-0.257680276485287	-0.216302987412153	-0.209584716222408	-0.270437729693245	-0.242453435604081	-0.23246880105391	-0.223827800267929	-0.228293552921969	-0.243148905848788	-0.230554876333131	-0.231598497825687	-0.255279246053602	-0.265429107646925	-0.212832981785816	-0.237502550912885	-0.234901850497505	-0.213407189712316	-0.25586270975851	-0.266578665757836	-0.256697419475136	-0.232734003507238	-0.243975489947077	-0.211794217186267	-0.205550621170008	-0.21507626055104	-0.244147667950426	-0.235483391582891	-0.220098060838356	-0.219067664945937	-0.219673808722912	-0.238356949705171	-0.275154212468832	-0.205383129137076	-0.231803284194383	-0.231034978190186	-0.236935235584267	-0.246216454696835	-0.19011692908319	-0.263628011552217	-0.233715081976323	-0.267861976621858	-0.232634652779095	-0.25191976884126
H3K4me3	-0.251057040048965	-0.253964987269844	-0.280559547480797	-0.258997692446066	-0.276986018122377	-0.247849862203372	-0.278960285237924	-0.252806330494238	-0.232555836331017	-0.291702581659853	-0.277034918334164	-0.250123410085124	-0.239354553914687	-0.256993622530089	-0.262291271104982	-0.261124634931619	-0.255871989078047	-0.266330331383197	-0.276960524222365	-0.245532988064858	-0.268392755320056	-0.25168574349433	-0.242782348151443	-0.277079867520027	-0.282355329157254	-0.278249516519262	-0.263692110107669	-0.262768912951365	-0.242575098449792	-0.233135079897231	-0.248366124053349	-0.252716041385161	-0.267497786330727	-0.245239126839707	-0.255567744366057	-0.256918518702136	-0.269162931078038	-0.297534205811317	-0.231605054774982	-0.266023990888135	-0.256803092882852	-0.256273216540134	-0.266825936541192	-0.212775582582637	-0.282476860465696	-0.25748654064113	-0.288542599233673	-0.257570236732051	-0.281456952937686
H3K79me2	-0.092125521411101	-0.058393417571776	-0.0873328581272229	-0.0551589336165187	-0.0652149156196649	-0.087562353080478	-0.0821259573515087	-0.0715788302442879	-0.106832776926959	-0.114328518796926	-0.0555494798987142	-0.102336085854591	-0.0854543742396421	-0.0755300596272479	-0.113421869347258	-0.111234737945365	-0.0870592918252731	-0.083813977278829	-0.106828173800513	-0.050789858436564	-0.11660323554728	-0.10659711254321	-0.0364878557070675	-0.0752729497129308	-0.0918039389503858	-0.102212606210071	-0.0831831270293491	-0.0993602599281775	-0.0807715095912121	-0.101079197426779	-0.0329092709505125	-0.0986594247831235	-0.0818983693631849	-0.0933325484594181	-0.101586443737068	-0.105071497639233	-0.100065812894136	-0.112800256197854	-0.0213706860053023	-0.0575011758039119	-0.0909871351833406	-0.0984873694962746	-0.102294997743884	-0.0787174995947495	-0.0952738367792376	-0.0946792602635862	-0.0888450897297709	-0.0405231046660789	-0.0697418900333077
H3K9ac	-0.225442667542817	-0.238312444517494	-0.23067656247901	-0.248548280685292	-0.216350089913597	-0.205477268566861	-0.226488102911001	-0.218540655539954	-0.208928310004968	-0.245532691071183	-0.237116048773392	-0.226994294042875	-0.200631221821122	-0.226468963632082	-0.236574407290168	-0.236631483335308	-0.213223739282278	-0.222707667661388	-0.241692044632865	-0.223092888678153	-0.232471345150915	-0.236199410712354	-0.221216044933594	-0.236861893074128	-0.251288980679764	-0.246085110604068	-0.236288165237564	-0.219575155367351	-0.210423231130678	-0.192142348562597	-0.206285917020972	-0.222112814507229	-0.236255926358959	-0.205435251709302	-0.226147856886227	-0.225539968212169	-0.233142075950104	-0.25294566619255	-0.199308092968798	-0.251357431597665	-0.222284254336917	-0.210076751383893	-0.231035872808027	-0.177740166784911	-0.237989391183442	-0.222857465316356	-0.24252525878193	-0.218022471306147	-0.246218701526251
H3K9me3	0.0125355026677244	-0.0199062962607531	-0.0317399659135848	-0.00868454436828197	-0.0315831938881771	0.0034690252473645	-0.0311659955453868	-0.0216877760278635	0.0348855664872561	0.0091239011794997	-0.0287453131649221	-0.0171456802255613	-0.025076128513391	0.00379578558637285	0.00751665112013643	-0.0111755157199017	0.0188371362551727	-0.00485040855379076	0.0072150158471968	0.00220593422228454	-0.00758144858002906	0.0192484946195642	-0.00898627137257781	0.068710527267271	-0.00577386931307166	-0.00729872379561334	-0.0148980038781925	-0.0217905691608561	-0.0108984348511311	-0.0274998089808265	-0.00762934145724326	0.0260432602124646	-0.010874992493965	0.0149483867224874	-0.041776278937933	-0.0168899540393044	-0.0500157055112347	0.00155835509041777	-0.00713743169465807	-0.0251048950223081	-0.0357224903207561	0.0304904796141441	-0.0431949729024433	0.00444466943493648	-0.0094419682869904	-0.0083195091219624	0.0261486423782238	0.0148149336655454	-0.00128906013360804
H4K20me3	-0.0213755692000893	-0.0122235823405414	-0.00944090006196642	0.00216732214166565	-0.0152746710905196	0.0143450397093708	0.00228478063729293	0.000304633096531402	0.00777139327433098	-0.0211281239005969	0.0967192906616266	0.0277748734037773	-0.00299898673606204	-0.0140160073229118	0.017974904742378	0.0024110944663059	0.0131007844677278	0.035730811019099	0.0153256663466775	0.0104115833144429	0.0137937439781707	-0.0115415343471084	-0.0105379415551155	-0.0141924244326262	-0.00209146093425954	-0.0175486605073246	-0.0126260649809549	-0.0127720934728895	-0.0114595980895457	-0.00941402282997384	0.0102744585246067	0.00347906235301284	0.0100289912763945	-0.00367895873103332	0.0227789641336278	-0.017065823283281	-0.0191691309391655	-0.00557744168459923	-0.00728897728296327	-0.0245446435849995	-0.0268136879528839	-0.00510575070429385	0.00639583128576769	-0.0235293642030272	-0.0095391286387877	-0.0200610461744277	-0.0249751885475234	0.00645614505720601	-0.010362053324005
EZH2	-0.0408317383458557	-0.0557991691492306	-0.0547444720006991	-0.0309099343845717	-0.0255764319458953	-0.0547849545807272	-0.0575551186657374	-0.0303103536418385	-0.0415430034363927	-0.0602476648062088	-0.0561829287223973	-0.0493636114941263	-0.0378845522579186	-0.050553620441988	-0.0142963508834291	-0.0212140336451142	-0.0306674397793517	-0.0534143721225582	-0.0569712784714607	-0.0591040347078584	-0.0502501491904473	-0.0439873551207954	-0.055871425824965	-0.0382642465613509	-0.0382658339699677	-0.0609358995837402	-0.0608842613540187	-0.0353695022817728	-0.0414761612355487	-0.0291820828593318	-0.0474219186964461	-0.0107160587927503	-0.0549032983294781	-0.0391762486735908	-0.0438310047390947	-0.0548349314942336	-0.0605067777960915	-0.0424975216622582	-0.0258341540690841	-0.0502923077895738	-0.0491252180934966	-0.0633131436447196	-0.0624285355456785	-0.0518000874290637	-0.0649061796163016	-0.0495543123408449	-0.0503949557007391	-0.0556055496657672	-0.0239564184747729
G9A	-0.0172838664158125	0.00433880733329879	0.0146296263818369	-0.0182771818421579	-0.00768692790327805	0.0210629565292319	0.0186804381065035	0.0129850955579497	-0.0295437322886178	-0.00483774027031721	0.0271454346050814	0.00113138356433527	0.00871514684473791	0.00876755334050146	-0.0329161493601513	0.03807746987944	-0.0173669213408281	-0.0203845004698956	0.0490348370285291	0.0571711922818678	-0.0300357031835579	0.0296655713861757	0.00255946100475211	-0.0117579235322244	0.0256687969343389	-0.00414982734049942	0.0154176736158521	-0.0116959311359044	0.0314943372966282	-0.0217305245656143	0.020034825588918	-0.00685780933773731	-0.0332649578160617	-0.0259916147913083	0.00382319253749511	-0.0525689475776924	0.0154818950372729	0.0016485706204195	-0.0152852832516446	-0.0242132899555063	0.0340054359722288	-0.0473237002079088	0.0147539769813074	0.00550212681265253	-0.00360809375366108	-0.00970068633681355	-0.0244473059677791	-0.00605190030024956	-0.000117909379179244
[truncated: 1 more columns]
